# Supplementary material for: Genetic underpinnings of the heterogeneous impact of obesity on lipid levels and cardiovascular disease
Source: Genome Med. 2025 Oct 6;17:113. doi: 10.1186/s13073-025-01522-9 (PMC12502452; doi:10.1186/s13073-025-01522-9)
Supplement: Supplementary file 2 — Additional file 2: Supplementary Tables. [file 13073_2025_1522_MOESM2_ESM.xlsx]

## Sheet: Table S1
Table S1. Distribution of variables used in the polygenic risk score (PRS) analysis in the PAGE study
	Total	White	Black	Hispanic/Latino	East Asian
	(N=83376)	(N=25418)	(N=25255)	(N=25814)	(N=6889)
Age (years)	55.0 (11.5)	57.3 (11.0)	54.8 (11.2)	52.3 (12.2)	57.2 (9.51)
Sex
Male	26017 (31.2%)	6200 (24.4%)	6994 (27.7%)	9528 (36.9%)	3295 (47.8%)
Female	57359 (68.8%)	19218 (75.6%)	18261 (72.3%)	16286 (63.1%)	3594 (52.2%)
Study
ARIC	12044 (14.4%)	9233 (36.3%)	2811 (11.1%)	0 (0%)	0 (0%)
BioME	16675 (20.0%)	1970 (7.8%)	5932 (23.5%)	8057 (31.2%)	716 (10.4%)
CARDIA	2541 (3.0%)	1652 (6.5%)	889 (3.5%)	0 (0%)	0 (0%)
MEC	19149 (23.0%)	0 (0%)	6978 (27.6%)	6354 (24.6%)	5817 (84.4%)
SOL	7234 (8.7%)	0 (0%)	0 (0%)	7234 (28.0%)	0 (0%)
WHI	25733 (30.9%)	12563 (49.4%)	8645 (34.2%)	4169 (16.2%)	356 (5.2%)
Obesity measure
BMI (kg/m2)	28.6 (6.11)	27.7 (5.60)	30.0 (6.72)	29.2 (5.91)	25.1 (4.08)
Obesity*
No	52539 (63.0%)	18102 (71.2%)	14537 (57.6%)	16219 (62.9%)	3681 (53.4%)
Yes	30837 (37.0%)	7316 (28.8%)	10718 (42.4%)	9595 (37.1%)	3208 (46.6%)
Lipid profile
HDL (mg/dL)	51.0 (15.9)	51.0 (16.5)	54.4 (16.2)	48.6 (14.6)	49.6 (17.2)
Missing HDL	40211 (48.2%)	14090 (55.4%)	12113 (48.0%)	9108 (35.3%)	4900 (71.1%)
LDL (mg/dL)	136 (40.7)	134 (38.6)	140 (43.5)	133 (39.7)	141 (38.7)
Missing LDL	41076 (49.3%)	14261 (56.1%)	12470 (49.4%)	9399 (36.4%)	4946 (71.8%)
TG (mg/dL)	132 (80.2)	127 (78.0)	111 (64.1)	150 (88.0)	139 (82.0)
Missing TG	40178 (48.2%)	14078 (55.4%)	12222 (48.4%)	8979 (34.8%)	4899 (71.1%)
Dyslipidemia**
No	23472 (28.2%)	6246 (24.6%)	7465 (29.6%)	8822 (34.2%)	939 (13.6%)
Yes	20103 (24.1%)	5131 (20.2%)	5813 (23.0%)	8098 (31.4%)	1061 (15.4%)
Missing dyslipidemia	39801 (47.7%)	14041 (55.2%)	11977 (47.4%)	8894 (34.5%)	4889 (71.0%)
Blood Pressure
DBP (mmHg)	78.4 (12.4)	76.2 (11.5)	82.5 (12.7)	77.6 (12.3)	77.9 (12.0)
Missing DBP	21745 (26.1%)	527 (2.1%)	7659 (30.3%)	7629 (29.6%)	5930 (86.1%)
SBP (mmHg)	130 (21.6)	127 (20.4)	136 (22.4)	129 (21.2)	126 (21.4)
Missing SBP	21761 (26.1%)	533 (2.1%)	7662 (30.3%)	7636 (29.6%)	5930 (86.1%)
Hypertension
No	41635 (49.9%)	15394 (60.6%)	9729 (38.5%)	14344 (55.6%)	2168 (31.5%)
Yes	40611 (48.7%)	9301 (36.6%)	15359 (60.8%)	11266 (43.6%)	4685 (68.0%)
Missing hypertension	1130 (1.4%)	723 (2.8%)	167 (0.7%)	204 (0.8%)	36 (0.5%)
Glycemic profile
Fasting Glucose (mmol/L)	5.45 (1.24)	5.46 (1.00)	5.47 (1.51)	5.48 (1.25)	5.12 (1.16)
Missing fasting glucose	37580 (45.1%)	7514 (29.6%)	12312 (48.8%)	13153 (51.0%)	4601 (66.8%)
Fasting Insulin (uIU/mL)	10.5 (14.5)	9.70 (7.89)	12.0 (23.6)	11.0 (9.55)	6.68 (5.75)
Missing fasting inuslin	37811 (45.4%)	7394 (29.1%)	12460 (49.3%)	13221 (51.2%)	4736 (68.7%)
HOMA-IR	2.58 (2.30)	2.42 (2.04)	2.83 (2.58)	2.73 (2.37)	1.56 (1.48)
Missing HOMA-IR	38612 (46.3%)	7817 (30.8%)	12709 (50.3%)	13314 (51.6%)	4772 (69.3%)
HbA1c (mmol/mol)	40.6 (13.2)	37.8 (9.99)	46.8 (17.9)	40.5 (12.2)	42.5 (12.9)
Missing HbA1c	61516 (73.8%)	16304 (64.1%)	20898 (82.7%)	17565 (68.0%)	6749 (98.0%)
T2D Status
T2D	21645 (26.0%)	3531 (13.9%)	7882 (31.2%)	7566 (29.3%)	2666 (38.7%)
Pre-diabetes	12454 (14.9%)	5863 (23.1%)	2613 (10.3%)	3756 (14.6%)	222 (3.2%)
T2D controls	40039 (48.0%)	14276 (56.2%)	12067 (47.8%)	10104 (39.1%)	3592 (52.1%)
Other controls	9238 (11.1%)	1748 (6.9%)	2693 (10.7%)	4388 (17.0%)	409 (5.9%)
CVD outcome
Myocardial Infarction (MI)
No	50419 (60.5%)	19117 (75.2%)	16249 (64.3%)	9539 (37.0%)	5514 (80.0%)
Yes	7589 (9.1%)	2650 (10.4%)	2433 (9.6%)	1890 (7.3%)	616 (8.9%)
Missing MI	25368 (30.4%)	3651 (14.4%)	6573 (26.0%)	14385 (55.7%)	759 (11.0%)
Stroke
No	39834 (47.8%)	11660 (45.9%)	13769 (54.5%)	9410 (36.5%)	4995 (72.5%)
Yes	7532 (9.0%)	1763 (6.9%)	2771 (11.0%)	1859 (7.2%)	1139 (16.5%)
Missing stroke	36010 (43.2%)	11995 (47.2%)	8715 (34.5%)	14545 (56.3%)	755 (11.0%)
*Obesity if BMI ≥ 30 kg/m2 for non-East Asians and BMI ≥ 25 kg/m2 for East Asians.
** Dyslipidemia if at least one of the three lipid values was classified as ‘high’ (≥ 240 mg/dL for total cholesterol, ≥ 160 mg/dL for LDL, or ≥ 200 mg/dL for triglycerides) or if the HDL value was classified as ‘low’ (< 40mg/dL). Cut-off values for each lipid trait were based on clinical guidelines.

## Sheet: Table S2
Table S2. Distribution of variables used in the Phenome-wide association analysis in All of Us (N=99,409)
Variables	N(%) or Mean (SD)
Ancestry
European	61393 (61.8%)
African	20191 (20.3%)
American	15479 (15.6%)
East Asian	1182 (1.2%)
South Asian	841 (0.8%)
Middle Eastern	323 (0.3%)
Age (years)	56.02 (16.84)
Record Depth (visits)	143.52 (212.67)
Visit Frequency	0.0305 (0.0373)

## Sheet: Table S3
Table S3. Number of participants in PAGE genotyped on MEGA and non-MEGA array by study and by ancestry (N= 83,376)
Study	Race/ethnicity	MEGA	Non-MEGA (Illumina or Affymetrix)
ARIC	White	0	9233
	Black	0	2811
BioMe	White	0	1970
	Black	4188	1744
	Hispanic/Latino	4293	3764
	East Asian	716	0
CARDIA	White	0	1652
	Black	0	889
MEC	White	4465	2513
	Hispanic/Latino	24	6330
	East Asian	2972	2845
HCHS/SOL	Hispanic/Latino	7234	0
WHI	White	0	12563
	Black	6092	2553
	Hispanic/Latino	4098	71
	East Asian	291	65
Total		34373	49003

## Sheet: Table S4
Table S4. Summary of the non-MEGA genotype and quality control information in PAGE
Study	Ancillary Study	Genotyping Platform	Sample Call Rate	HWE threshold	Imputation	Reference Panel
ARIC		Affymetrix GeneChip SNP Array 6.0	0.9	p>10-6	IMPUTE version 2.3.2	1000 Genome Phase 3 v 5
BioMe		Affymetrix GeneChip SNP Array 6.0	0.95	p>5x10-5	IMPUTE version 2.3.2	1000 Genome Phase 3 v 5
		and Illumina OmniExpressExome Array
CARDIA		Affymetrix GeneChip SNP Array 6.0	0.95	p>10-6	IMPUTE version 2.3.2	1000 Genome Phase 3 v 5
MEC	JAPC	Illumina Human660W_Quad_v1 Array	0.95	NA	MACH	HapMap Phase 2
	LAPC	Illumina Human660W_Quad_v1 Array	0.95	NA	MACH	HapMap Phase 2
	AAPC	Illumina Human1M-Duo Array	0.95	NA	MACH	HapMap Phase 2
	LA T2D 2.5M	Illumina HumanOmni2.5-4v1_B Array	0.95	NA	IMPUTE version 2.2.0	1000 Genomes Phase I integrated variant set
	AABC	Illumina Human1M-Duo Array	0.95	NA	MACH	HapMap Phase 2
	LABC	Illumina Human660W_Quad_v1 Array	0.95	NA	MACH	HapMap Phase 2
	JABC	Illumina Human660W_Quad_v1 Array	0.95	NA	MACH	HapMap Phase 2
	HIBC	Illumina Human660W_Quad_v1 Array	0.95	NA	MACH	HapMap Phase 2
*MEGA		Infinium Expanded Multi-Ethnic Genotyping Array	0.98	p>10-6	IMPUTE version 2.3.2	1000 Genome Phase 3 v 5
Human genome build 37 and dbSNP version 150 were used for all cases.
AAPC, JAPC, and LAPC: Studies of prostate cancer in African American, Japanese American, and Hispanic/Latino men, respectively
AABC, JABC, LABC, and HIBC: Studies of breast cancer in African American, Japanese American, Hispanic/Latino women, and Native Hawaiian women, respectively

## Sheet: Table S5
Table S5. Distribution of variables used in the MRI imaging data analysis in the UK biobank
Variables	Female	Male	Overall
	(N=11834)	(N=11154)	(N=22988)
Age (years)	62.4 (7.31)	63.8 (7.58)	63.0 (7.47)
VAT (L)	2.64 (1.51)	4.98 (2.36)	3.78 (2.29)
Missing	21 (0.2%)	26 (0.2%)	47 (0.2%)
ASAT (L)	7.96 (3.38)	5.90 (2.53)	6.96 (3.17)
Missing	27 (0.2%)	31 (0.3%)	58 (0.3%)
GFAT (L)	11.4 (3.28)	9.12 (2.53)	10.3 (3.17)
Missing	7482 (63.2%)	7499 (67.2%)	14981 (65.2%)
VAT/ASAT	0.327 (0.124)	0.855 (0.296)	0.583 (0.347)
Missing	27 (0.2%)	32 (0.3%)	59 (0.3%)
VAT/GFAT	0.227 (0.110)	0.520 (0.199)	0.361 (0.214)
Missing	7482 (63.2%)	7499 (67.2%)	14981 (65.2%)
ASAT/GFAT	0.695 (0.182)	0.621 (0.136)	0.661 (0.167)
Missing	7482 (63.2%)	7499 (67.2%)	14981 (65.2%)
VAT/TAT	0.114 (0.0422)	0.236 (0.0638)	0.170 (0.0808)
Missing	7482 (63.2%)	7499 (67.2%)	14981 (65.2%)
ASAT/TAT	0.356 (0.0505)	0.288 (0.0387)	0.325 (0.0565)
Missing	7482 (63.2%)	7499 (67.2%)	14981 (65.2%)
GFAT/TAT	0.530 (0.0741)	0.476 (0.0650)	0.505 (0.0752)
Missing	7482 (63.2%)	7499 (67.2%)	14981 (65.2%)
Liver proton density fat fraction (%)	3.65 (4.49)	4.73 (4.73)	4.17 (4.64)
Missing	6999 (59.1%)	6702 (60.1%)	13701 (59.6%)
Muscle Fat Infiltration (%)	7.80 (1.84)	6.78 (1.70)	7.31 (1.84)
Missing	148 (1.3%)	546 (4.9%)	694 (3.0%)
BMI (kg/m2)	26.1 (4.74)	27.1 (3.95)	26.6 (4.40)
ASAT: Abdominal subcutaneous adipose tissue; BMI: Body mass index; GFAT: Gluteofemoral adipose tissue; TAT: Total adipose tissue; VAT: Visceral adipose tissue

## Sheet: Table S6
Table S6. Classification of protective and adverse BMI-lipid loci based on local heritability analysis and local genetic correlation analysis
	Protective BMI-lipid bivariate loci	Adverse BMI-lipid bivariate loci
Step 1. Local heritability (h2)	p < 0.00002 (= 0.05/2495)	p < 0.00002 (= 0.05/2495)
Step 2. Local genetic correlation (rg)	p < 0.05 / N tested loci	p < 0.05 / N tested loci
	rg > 0 for HDL-BMI	rg < 0 for HDL-BMI
	rg < 0 for LDL-BMI, TG-BMI	rg > 0 for LDL-BMI, TG-BMI

## Sheet: Table S7
Table S7. The number of SNPs included in the BMI-lipid loci-stratified PRSBMI for PAGE, All of Us, and UK Biobank
Lipid Type	Loci Type	Original Weight	PAGE	All of Us (AFR/EUR)	UK Biobank
HDL	Protective	1458	1,458 (Mean: 1,448)	1,456/1,458	1452
	Adverse	373927	373,152 (Mean: 371,487)	N/A	373007
LDL	Protective	4373	4,373 (Mean: 4,354)	4,372/4,373	4364
	Adverse	7379	7,379 (Mean: 7,315)	N/A	7360
TG	Protective	2916	2,916 (Mean: 2,902)	2,915/2,916	2901
	Adverse	232460	231,511 (Mean 230,496)	N/A	231903
*The PAGE study includes multiple genotype platforms/batches within and across individual studies, resulting in differences in the number of SNPs included in the PRS. The table presents the median and mean number of SNPs.

## Sheet: Table S8
Table S8. Outcomes used in the Mendelian randomization and their sources GWAS summary statistics
Outcome traits	GWAS	PMID	Download Link or Trait ID
Atrial Fibrillation	FinnGen	36653562	finngen_R12_I9_AF
Cognitive Impairment / Dementia / Alzheimer's disease	FinnGen	36653562	finngen_R12_F5_DEMENTIA
Diastolic blood pressure	MVP	39024449	https://ftp.ebi.ac.uk/pub/databases/gwas/summary_statistics/GCST90310001-GCST90311000/GCST90310295/
Fasting Glucose	MAGIC	20081858	http://magicinvestigators.org/downloads/MAGIC_FastingGlucose.txt
Fasting Insulin	MAGIC	20081858	http://magicinvestigators.org/downloads/MAGIC_ln_FastingInsulin.txt
HbA1c	MAGIC	20858683	http://magicinvestigators.org/downloads/MAGIC_HbA1C.txt.gz
HDL	GLGC	34887591	https://csg.sph.umich.edu/willer/public/glgc-lipids2021/results/trans_ancestry/without_UKB_meta-analysis_AFR_EAS_EUR_HIS_SAS_HDL_INV_ALL_with_N_1.gz
HOMA-IR	MAGIC	20081858	http://magicinvestigators.org/downloads/MAGIC_ln_HOMA-IR.txt
Hypercholesterolemia	FinnGen	36653562	finngen_R12_E4_HYPERCHOL
Hypertension	FinnGen	36653562	finngen_R12_I9_HYPTENS
LDL	GLGC	34887591	https://csg.sph.umich.edu/willer/public/glgc-lipids2021/results/trans_ancestry/without_UKB_meta-analysis_AFR_EAS_EUR_HIS_SAS_LDL_INV_ALL_with_N_1.gz
Myocardial Infarction	FinnGen	36653562	finngen_R12_I9_MI_STRICT
Obesity	FinnGen	36653562	finngen_R12_E4_OBESITY
Systolic blood pressure	MVP	39024449	https://ftp.ebi.ac.uk/pub/databases/gwas/summary_statistics/GCST90310001-GCST90311000/GCST90310294/
Stroke	FinnGen	36653562	finngen_R12_I9_STR
Type 2 diabetes	FinnGen	36653562	finngen_R12_T2D
Triglycerides	GLGC	34887591	https://csg.sph.umich.edu/willer/public/glgc-lipids2021/results/trans_ancestry/without_UKB_meta-analysis_AFR_EAS_EUR_HIS_SAS_logTG_INV_ALL_with_N_1.gz

## Sheet: Table S9
Table S9. Summary of local genetic correlation results from LAVA
Trait pair	Pan UKBB EUR GWAS
	BMI-HDL	BMI-LDL	BMI-TG
Significant (p < 0.05/2495) local heritability (BMI + lipid) [a]	2268	1018	2017
Nominally significant (p < 0.05) local genetic correlation (Protective BMI-lipid bivariate loci)	11	109	21
Nominally significant (p < 0.05) local genetic correlation (Adverse BMI-lipid bivariate loci)	1902	146	1494
Significant (p < 0.05 / number of test (a)) local genetic correlation (Protective BMI-lipid bivariate loci)	3	10	8
Significant (p < 0.05 / number of test (a)) local genetic correlation (Adverse BMI-lipid bivariate loci	786	16	486

## Sheet: Table S10
Table S10. Estimation of the local genetic correlation coefficients for the whole 2,495 loci based on UKBB GWAS
locus	CHR	START	STOP	sig.h2.HDL	rho.HDL	rho.lower.HDL	rho.upper.HDL	p.HDL	BMI_HDL_corr	BMI_HDL_corr_nominal	sig.h2.LDL	rho.LDL	rho.lower.LDL	rho.upper.LDL	p.LDL	BMI_LDL_corr	BMI_LDL_corr_nominal	sig.h2.TG	rho.TG	rho.lower.TG	rho.upper.TG	p.TG	BMI_TG_corr	BMI_TG_corr_nominal
1	1	10539	1376204	1	-0.465736	-0.7031	-0.19646	0.00205513	neutral	Adverse bivariate loci	N/A	N/A	N/A	N/A	N/A	N/A	N/A	N/A	N/A	N/A	N/A	N/A	N/A	N/A
2	1	1376205	2215495	1	-0.493997	-0.61909	-0.36203	1.24891e-08	Adverse bivariate loci	Adverse bivariate loci	1	0.206669	-0.01362	0.43366	0.0635656	neutral	neutral	1	0.492901	0.34332	0.63132	1.0525e-07	Adverse bivariate loci	Adverse bivariate loci
3	1	2215496	2983519	1	-0.256709	-0.43843	-0.05254	0.0164264	neutral	Adverse bivariate loci	1	0.230112	-0.0617	0.54364	0.120713	neutral	neutral	1	0.317317	0.13474	0.48214	0.00147426	neutral	Adverse bivariate loci
4	1	2983520	3582047	1	-0.406657	-0.58087	-0.20891	0.000300402	neutral	Adverse bivariate loci	1	0.0844321	-0.16582	0.33549	0.502054	neutral	neutral	1	0.184612	-0.11872	0.44003	0.206191	neutral	neutral
5	1	3582048	4281476	1	-0.468504	-0.63046	-0.2897	1.14681e-05	Adverse bivariate loci	Adverse bivariate loci	1	0.242981	-0.04566	0.5623	0.0947059	neutral	neutral	1	0.32587	0.073	0.5345	0.0110546	neutral	Adverse bivariate loci
6	1	4281477	4773403	1	-0.445802	-0.67101	-0.18488	0.0019047	neutral	Adverse bivariate loci	1	0.440883	0.15823	0.75651	0.00310894	neutral	Adverse bivariate loci	1	0.380637	0.13454	0.59645	0.00516179	neutral	Adverse bivariate loci
7	1	4773404	5362404	1	-0.510994	-0.70165	-0.30007	6.1941e-05	neutral	Adverse bivariate loci	N/A	N/A	N/A	N/A	N/A	N/A	N/A	1	0.326833	0.04012	0.57046	0.0271801	neutral	Adverse bivariate loci
8	1	5362405	6136814	1	-0.143719	-0.34415	0.09513	0.214144	neutral	neutral	1	0.512948	0.23765	0.82008	0.000489874	neutral	Adverse bivariate loci	1	0.417907	0.13086	0.68164	0.00803302	neutral	Adverse bivariate loci
9	1	6136815	7711794	1	-0.587376	-0.73514	-0.43108	9.12431e-09	Adverse bivariate loci	Adverse bivariate loci	1	-0.0367649	-0.30944	0.22531	0.777759	neutral	neutral	1	0.56885	0.43279	0.69834	2.79863e-10	Adverse bivariate loci	Adverse bivariate loci
10	1	7711795	8580987	1	-0.473015	-0.63655	-0.288	1.60789e-05	Adverse bivariate loci	Adverse bivariate loci	N/A	N/A	N/A	N/A	N/A	N/A	N/A	1	0.409208	0.22144	0.57671	0.000110623	neutral	Adverse bivariate loci
11	1	8580988	9475966	1	-0.451667	-0.61092	-0.28091	9.90516e-06	Adverse bivariate loci	Adverse bivariate loci	N/A	N/A	N/A	N/A	N/A	N/A	N/A	1	0.362495	0.16681	0.53573	0.00078913	neutral	Adverse bivariate loci
12	1	9475967	10753427	1	-0.61417	-0.75139	-0.47106	9.08914e-10	Adverse bivariate loci	Adverse bivariate loci	1	-0.340357	-0.62208	-0.09169	0.0087647	neutral	Protective bivariate loci	1	0.278929	0.07092	0.4633	0.0111658	neutral	Adverse bivariate loci
13	1	10753428	11709173	1	-0.079814	-0.2564	0.11892	0.405552	neutral	neutral	1	-0.360865	-0.58524	-0.15162	0.000733486	neutral	Protective bivariate loci	1	-0.0214285	-0.27044	0.19159	0.850133	neutral	neutral
14	1	11709174	13481025	1	-0.211879	-0.38787	-0.01329	0.0375308	neutral	Adverse bivariate loci	N/A	N/A	N/A	N/A	N/A	N/A	N/A	1	0.331891	0.09036	0.54283	0.00948518	neutral	Adverse bivariate loci
15	1	13481026	14720131	1	-0.338595	-0.54519	-0.10614	0.00669239	neutral	Adverse bivariate loci	1	-0.233341	-0.5887	0.07376	0.139957	neutral	neutral	1	0.336842	0.02682	0.60791	0.0381507	neutral	Adverse bivariate loci
16	1	14720132	15755230	1	-0.261828	-0.46575	-0.02687	0.0296195	neutral	Adverse bivariate loci	N/A	N/A	N/A	N/A	N/A	N/A	N/A	1	0.19953	-0.08713	0.43751	0.14973	neutral	neutral
17	1	15755231	16732168	1	-0.346688	-0.54104	-0.13085	0.0037184	neutral	Adverse bivariate loci	1	-0.33336	-0.61996	-0.07498	0.0149313	neutral	Protective bivariate loci	1	0.0305699	-0.26964	0.27383	0.822884	neutral	neutral
18	1	16732169	17557746	1	-0.490105	-0.66833	-0.29353	2.98525e-05	neutral	Adverse bivariate loci	N/A	N/A	N/A	N/A	N/A	N/A	N/A	1	0.306348	0.05109	0.52878	0.0203491	neutral	Adverse bivariate loci
19	1	17557747	18427820	1	-0.377424	-0.59805	-0.13756	0.00488825	neutral	Adverse bivariate loci	N/A	N/A	N/A	N/A	N/A	N/A	N/A	1	0.600089	0.38731	0.80098	1.38486e-05	Adverse bivariate loci	Adverse bivariate loci
20	1	18427821	19238924	1	-0.401137	-0.55317	-0.23381	3.90805e-05	neutral	Adverse bivariate loci	N/A	N/A	N/A	N/A	N/A	N/A	N/A	1	0.59906	0.40184	0.79046	2.36813e-06	Adverse bivariate loci	Adverse bivariate loci
21	1	19238925	20556202	1	-0.553482	-0.70871	-0.38907	2.0612e-07	Adverse bivariate loci	Adverse bivariate loci	N/A	N/A	N/A	N/A	N/A	N/A	N/A	1	0.483284	0.26528	0.67696	0.000142894	neutral	Adverse bivariate loci
22	1	20556203	21416121	1	-0.661273	-0.83018	-0.48213	5.96243e-08	Adverse bivariate loci	Adverse bivariate loci	1	-0.0212857	-0.28393	0.2352	0.869507	neutral	neutral	1	0.376419	0.14441	0.57839	0.00283565	neutral	Adverse bivariate loci
23	1	21416122	22145629	1	-0.439453	-0.6955	-0.15791	0.005824	neutral	Adverse bivariate loci	1	0.3706	0.02779	0.76317	0.0351206	neutral	Adverse bivariate loci	1	0.650562	0.35265	0.94644	0.000513177	neutral	Adverse bivariate loci
24	1	22145630	22740287	1	-0.219287	-0.43263	0.02999	0.0795635	neutral	neutral	1	-0.223243	-0.54686	0.07308	0.14136	neutral	neutral	1	0.203239	-0.05057	0.42415	0.112159	neutral	neutral
25	1	22740288	23907045	1	-0.32144	-0.48241	-0.14093	0.00113886	neutral	Adverse bivariate loci	1	-0.125691	-0.33506	0.08276	0.231448	neutral	neutral	1	0.101545	-0.15592	0.32091	0.408052	neutral	neutral
26	1	23907046	25885138	1	-0.432897	-0.57578	-0.28099	1.6477e-06	Adverse bivariate loci	Adverse bivariate loci	1	0.111611	-0.05477	0.27803	0.184427	neutral	neutral	1	0.468888	0.32941	0.59873	4.47805e-08	Adverse bivariate loci	Adverse bivariate loci
27	1	25885139	27992665	1	-0.164714	-0.31241	-0.00899	0.0371291	neutral	Adverse bivariate loci	1	0.181273	-0.0314	0.39108	0.0918909	neutral	neutral	1	0.354578	0.19998	0.49452	4.87098e-05	neutral	Adverse bivariate loci
28	1	27992666	29188426	1	-0.446934	-0.61583	-0.26706	2.33183e-05	neutral	Adverse bivariate loci	1	-0.0434562	-0.36244	0.25572	0.772628	neutral	neutral	N/A	N/A	N/A	N/A	N/A	N/A	N/A
29	1	29188427	30405182	1	-0.607524	-0.76411	-0.4409	4.17536e-08	Adverse bivariate loci	Adverse bivariate loci	1	0.2544	0.02275	0.49	0.0341442	neutral	Adverse bivariate loci	1	0.345253	0.12918	0.54412	0.0045584	neutral	Adverse bivariate loci
30	1	30405183	31639217	1	-0.475191	-0.6477	-0.2846	2.8172e-05	neutral	Adverse bivariate loci	1	0.0747349	-0.22755	0.37061	0.606868	neutral	neutral	1	0.35375	0.12117	0.55407	0.00426107	neutral	Adverse bivariate loci
31	1	31639218	33066846	1	-0.485507	-0.6482	-0.3088	5.44818e-06	Adverse bivariate loci	Adverse bivariate loci	1	0.221661	-0.05591	0.52472	0.115954	neutral	neutral	1	0.595167	0.43444	0.7461	3.72819e-08	Adverse bivariate loci	Adverse bivariate loci
32	1	33066847	34371022	1	-0.430284	-0.58512	-0.26234	1.56922e-05	Adverse bivariate loci	Adverse bivariate loci	1	-0.281011	-0.54819	-0.04439	0.0201242	neutral	Protective bivariate loci	1	0.544152	0.36774	0.71418	1.68767e-06	Adverse bivariate loci	Adverse bivariate loci
33	1	34371023	35201626	1	-0.526827	-0.71162	-0.33389	1.02612e-05	Adverse bivariate loci	Adverse bivariate loci	N/A	N/A	N/A	N/A	N/A	N/A	N/A	1	0.448024	0.23773	0.6457	0.000358824	neutral	Adverse bivariate loci
34	1	35201627	36855139	1	-0.206771	-0.41558	0.03876	0.0924941	neutral	neutral	1	-0.422528	-0.70923	-0.17232	0.00137683	neutral	Protective bivariate loci	1	0.00883341	-0.2979	0.25655	0.947837	neutral	neutral
35	1	36855140	38474036	1	-0.136839	-0.39602	0.19435	0.36231	neutral	neutral	N/A	N/A	N/A	N/A	N/A	N/A	N/A	1	0.121345	-0.20351	0.38506	0.419116	neutral	neutral
36	1	38474037	40200950	1	-0.549061	-0.63578	-0.45954	4.66166e-20	Adverse bivariate loci	Adverse bivariate loci	1	0.0891157	-0.15314	0.3361	0.461989	neutral	neutral	1	0.652753	0.54662	0.74902	1.77824e-18	Adverse bivariate loci	Adverse bivariate loci
37	1	40200951	41093875	1	-0.722787	-0.83375	-0.60632	1.40461e-14	Adverse bivariate loci	Adverse bivariate loci	N/A	N/A	N/A	N/A	N/A	N/A	N/A	1	0.719646	0.58579	0.84609	1.70903e-12	Adverse bivariate loci	Adverse bivariate loci
38	1	41093876	41977966	1	-0.455547	-0.5988	-0.30122	8.0177e-07	Adverse bivariate loci	Adverse bivariate loci	1	0.0503165	-0.21025	0.31917	0.70121	neutral	neutral	1	0.486396	0.31353	0.6438	4.70662e-06	Adverse bivariate loci	Adverse bivariate loci
39	1	41977967	43512669	1	-0.379576	-0.55394	-0.19	0.000305363	neutral	Adverse bivariate loci	1	0.147837	-0.13331	0.43527	0.293632	neutral	neutral	1	0.323217	0.08284	0.53658	0.0114594	neutral	Adverse bivariate loci
40	1	43512670	45167235	1	-0.552317	-0.75603	-0.33196	4.49756e-05	neutral	Adverse bivariate loci	1	0.256125	-0.01854	0.5385	0.0678344	neutral	neutral	1	0.511313	0.30255	0.70201	3.86531e-05	neutral	Adverse bivariate loci
41	1	45167236	47257261	1	-0.0464914	-0.26315	0.21366	0.705114	neutral	neutral	1	-0.0865686	-0.3017	0.12453	0.418412	neutral	neutral	1	0.0978952	-0.15084	0.31027	0.405865	neutral	neutral
42	1	47257262	48105233	1	-0.545382	-0.80463	-0.28335	0.000514722	neutral	Adverse bivariate loci	1	-0.21123	-0.48021	0.04436	0.100963	neutral	neutral	1	0.203305	-0.05573	0.42327	0.116932	neutral	neutral
43	1	48105234	49185414	1	-0.310838	-0.53207	-0.05488	0.0213375	neutral	Adverse bivariate loci	N/A	N/A	N/A	N/A	N/A	N/A	N/A	1	0.28178	0.05353	0.48185	0.0175357	neutral	Adverse bivariate loci
44	1	49185415	51777577	1	-0.371363	-0.56129	-0.15895	0.00158627	neutral	Adverse bivariate loci	N/A	N/A	N/A	N/A	N/A	N/A	N/A	1	0.198066	0.00103	0.37502	0.0501788	neutral	neutral
45	1	51777578	53114186	1	-0.254214	-0.47715	0.00728	0.0541004	neutral	neutral	N/A	N/A	N/A	N/A	N/A	N/A	N/A	1	-0.11771	-0.53984	0.19169	0.483568	neutral	neutral
46	1	53114187	54771293	1	-0.64801	-0.85406	-0.44459	1.88261e-06	Adverse bivariate loci	Adverse bivariate loci	1	-0.306564	-0.5889	-0.05877	0.0181552	neutral	Protective bivariate loci	N/A	N/A	N/A	N/A	N/A	N/A	N/A
47	1	54771294	55727134	1	-0.569464	-0.71338	-0.41083	1.48151e-08	Adverse bivariate loci	Adverse bivariate loci	1	-0.161205	-0.27936	-0.04472	0.00758088	neutral	Protective bivariate loci	1	0.162249	-0.04626	0.3423	0.11374	neutral	neutral
48	1	55727135	56799636	1	-0.435714	-0.65243	-0.1909	0.00139174	neutral	Adverse bivariate loci	1	-0.0302496	-0.19725	0.1408	0.720123	neutral	neutral	1	0.425718	0.14962	0.66444	0.0052799	neutral	Adverse bivariate loci
49	1	56799637	57529670	1	-0.534161	-0.7273	-0.32585	2.64068e-05	neutral	Adverse bivariate loci	1	0.0718472	-0.25118	0.40564	0.650613	neutral	neutral	1	0.608981	0.43079	0.7797	3.14713e-07	Adverse bivariate loci	Adverse bivariate loci
50	1	57529671	58387483	1	-0.535233	-0.69741	-0.36595	7.06859e-07	Adverse bivariate loci	Adverse bivariate loci	1	0.157325	-0.12173	0.44276	0.260472	neutral	neutral	1	0.580946	0.41579	0.73454	1.09606e-07	Adverse bivariate loci	Adverse bivariate loci
51	1	58387484	59889045	1	-0.676564	-0.8631	-0.48951	1.88872e-07	Adverse bivariate loci	Adverse bivariate loci	N/A	N/A	N/A	N/A	N/A	N/A	N/A	1	0.533946	0.32241	0.72364	2.68621e-05	neutral	Adverse bivariate loci
52	1	59889046	61377615	1	0.0827576	-0.22494	0.52768	0.631533	neutral	neutral	1	0.140661	-0.19743	0.49246	0.399178	neutral	neutral	1	0.594378	0.40135	0.77826	1.75728e-06	Adverse bivariate loci	Adverse bivariate loci
53	1	61377616	62778733	1	-0.620573	-0.75504	-0.47804	3.05441e-10	Adverse bivariate loci	Adverse bivariate loci	1	-0.0158996	-0.27435	0.23012	0.89816	neutral	neutral	1	0.325114	0.16903	0.47478	0.000183995	neutral	Adverse bivariate loci
54	1	62778734	64344226	1	-0.281568	-0.46437	-0.07576	0.00829792	neutral	Adverse bivariate loci	1	0.124727	-0.05313	0.30591	0.169485	neutral	neutral	1	0.299707	0.15478	0.44654	0.000130999	neutral	Adverse bivariate loci
55	1	64344227	65894184	1	-0.468193	-0.7268	-0.17523	0.00392255	neutral	Adverse bivariate loci	N/A	N/A	N/A	N/A	N/A	N/A	N/A	1	0.346403	0.02355	0.62052	0.0368475	neutral	Adverse bivariate loci
56	1	65894185	66778015	1	-0.276686	-0.45774	-0.07505	0.00947438	neutral	Adverse bivariate loci	1	0.116214	-0.18578	0.41578	0.426362	neutral	neutral	1	0.353822	0.15256	0.53554	0.0013291	neutral	Adverse bivariate loci
57	1	66778016	67761890	1	-0.0811408	-0.34768	0.23939	0.576534	neutral	neutral	1	0.00714825	-0.34014	0.35834	0.966924	neutral	neutral	1	0.125982	-0.33283	0.46643	0.518571	neutral	neutral
58	1	67761891	68633860	1	-0.274843	-0.4511	-0.07713	0.00794253	neutral	Adverse bivariate loci	N/A	N/A	N/A	N/A	N/A	N/A	N/A	1	0.256569	0.04608	0.44508	0.020517	neutral	Adverse bivariate loci
59	1	68633861	69438909	1	-0.635209	-0.82433	-0.43481	2.86972e-06	Adverse bivariate loci	Adverse bivariate loci	N/A	N/A	N/A	N/A	N/A	N/A	N/A	1	0.661808	0.45534	0.86064	2.55894e-06	Adverse bivariate loci	Adverse bivariate loci
60	1	69438910	70992905	1	-0.636212	-0.78366	-0.48237	1.92402e-09	Adverse bivariate loci	Adverse bivariate loci	N/A	N/A	N/A	N/A	N/A	N/A	N/A	1	0.490784	0.30179	0.66842	1.85419e-05	Adverse bivariate loci	Adverse bivariate loci
61	1	70992906	72513119	1	-0.313646	-0.52194	-0.06856	0.01317	neutral	Adverse bivariate loci	N/A	N/A	N/A	N/A	N/A	N/A	N/A	1	0.500861	0.26678	0.71204	0.00029782	neutral	Adverse bivariate loci
62	1	72513120	73992170	1	-0.695968	-0.89178	-0.50569	1.24414e-07	Adverse bivariate loci	Adverse bivariate loci	N/A	N/A	N/A	N/A	N/A	N/A	N/A	N/A	N/A	N/A	N/A	N/A	N/A	N/A
63	1	73992171	75132092	1	-0.48776	-0.64392	-0.32376	5.24002e-06	Adverse bivariate loci	Adverse bivariate loci	1	-0.199627	-0.42795	0.01535	0.0740006	neutral	neutral	1	0.438018	0.25754	0.60431	3.90597e-05	neutral	Adverse bivariate loci
64	1	75132093	76097247	1	-0.472871	-0.67457	-0.2529	0.000271681	neutral	Adverse bivariate loci	N/A	N/A	N/A	N/A	N/A	N/A	N/A	1	0.189181	-0.13059	0.45916	0.226749	neutral	neutral
65	1	76097248	76977915	1	-0.125909	-0.36228	0.16732	0.355678	neutral	neutral	N/A	N/A	N/A	N/A	N/A	N/A	N/A	1	0.207537	-0.07512	0.45045	0.145163	neutral	neutral
66	1	76977916	77895394	1	-0.306687	-0.46757	-0.13103	0.00147921	neutral	Adverse bivariate loci	N/A	N/A	N/A	N/A	N/A	N/A	N/A	N/A	N/A	N/A	N/A	N/A	N/A	N/A
67	1	77895395	79065286	1	-0.473295	-0.65473	-0.28393	2.33119e-05	neutral	Adverse bivariate loci	N/A	N/A	N/A	N/A	N/A	N/A	N/A	1	0.288636	0.07908	0.47924	0.00885027	neutral	Adverse bivariate loci
68	1	79065287	80099353	1	-0.363249	-0.54642	-0.15682	0.00141348	neutral	Adverse bivariate loci	1	-0.0271512	-0.29983	0.24478	0.83944	neutral	neutral	1	0.457264	0.23968	0.6528	0.000249106	neutral	Adverse bivariate loci
69	1	80099354	80781442	1	-0.606671	-0.85306	-0.35297	0.000221209	neutral	Adverse bivariate loci	N/A	N/A	N/A	N/A	N/A	N/A	N/A	1	0.645821	0.33401	0.96148	0.00102187	neutral	Adverse bivariate loci
70	1	80781443	82123368	1	-0.469992	-0.67481	-0.24916	0.000220891	neutral	Adverse bivariate loci	N/A	N/A	N/A	N/A	N/A	N/A	N/A	1	0.532592	0.2549	0.79179	0.0012699	neutral	Adverse bivariate loci
71	1	82123369	83461215	1	-0.581549	-0.72558	-0.4313	4.43761e-09	Adverse bivariate loci	Adverse bivariate loci	1	-0.31537	-0.56894	-0.08368	0.00821289	neutral	Protective bivariate loci	1	0.597217	0.42775	0.75509	7.55944e-08	Adverse bivariate loci	Adverse bivariate loci
72	1	83461216	84728347	1	-0.312147	-0.58309	0.01151	0.0548639	neutral	neutral	N/A	N/A	N/A	N/A	N/A	N/A	N/A	1	0.392031	0.10966	0.6333	0.00925653	neutral	Adverse bivariate loci
73	1	84728348	86017267	1	-0.494495	-0.65359	-0.31764	4.05673e-06	Adverse bivariate loci	Adverse bivariate loci	N/A	N/A	N/A	N/A	N/A	N/A	N/A	N/A	N/A	N/A	N/A	N/A	N/A	N/A
74	1	86017268	86761554	1	-0.48063	-0.79561	-0.13433	0.0127491	neutral	Adverse bivariate loci	N/A	N/A	N/A	N/A	N/A	N/A	N/A	N/A	N/A	N/A	N/A	N/A	N/A	N/A
75	1	86761555	87667572	1	-0.44665	-0.68074	-0.1758	0.00330162	neutral	Adverse bivariate loci	N/A	N/A	N/A	N/A	N/A	N/A	N/A	N/A	N/A	N/A	N/A	N/A	N/A	N/A
76	1	87667573	88656689	1	-0.397162	-0.56055	-0.21472	0.000104433	neutral	Adverse bivariate loci	1	0.0969396	-0.14778	0.33372	0.414365	neutral	neutral	1	0.440132	0.25057	0.61452	6.9233e-05	neutral	Adverse bivariate loci
77	1	88656690	89753964	1	-0.611469	-0.82017	-0.38526	1.90989e-05	Adverse bivariate loci	Adverse bivariate loci	N/A	N/A	N/A	N/A	N/A	N/A	N/A	1	0.549741	0.23367	0.85056	0.00281006	neutral	Adverse bivariate loci
78	1	89753965	90941549	1	-0.479567	-0.6569	-0.28113	3.81871e-05	neutral	Adverse bivariate loci	N/A	N/A	N/A	N/A	N/A	N/A	N/A	1	0.245007	0.00636	0.45179	0.042313	neutral	Adverse bivariate loci
79	1	90941550	91870059	1	-0.693844	-0.85941	-0.52068	1.29932e-08	Adverse bivariate loci	Adverse bivariate loci	1	-0.185577	-0.51083	0.11029	0.213579	neutral	neutral	1	0.34171	0.11878	0.5391	0.00506934	neutral	Adverse bivariate loci
80	1	91870060	92904465	1	-0.314596	-0.50117	-0.11004	0.00477841	neutral	Adverse bivariate loci	1	-0.29524	-0.55011	-0.05531	0.0154873	neutral	Protective bivariate loci	1	0.0779624	-0.2116	0.31161	0.555627	neutral	neutral
81	1	92904466	94168576	1	-0.251287	-0.39649	-0.08804	0.00305335	neutral	Adverse bivariate loci	1	-0.122592	-0.34386	0.09057	0.258405	neutral	neutral	1	0.277278	0.08855	0.44982	0.00814477	neutral	Adverse bivariate loci
82	1	94168577	95122541	1	-0.173898	-0.38239	0.06958	0.150124	neutral	neutral	1	0.0623821	-0.19187	0.31542	0.625381	neutral	neutral	1	0.22632	-0.0118	0.43732	0.0660284	neutral	neutral
83	1	95122542	96147576	1	-0.476945	-0.65399	-0.29042	2.90522e-05	neutral	Adverse bivariate loci	N/A	N/A	N/A	N/A	N/A	N/A	N/A	1	0.346439	0.07195	0.58436	0.0150895	neutral	Adverse bivariate loci
84	1	96147577	97721186	1	-0.631748	-0.83099	-0.44587	3.35478e-07	Adverse bivariate loci	Adverse bivariate loci	N/A	N/A	N/A	N/A	N/A	N/A	N/A	1	0.394257	0.159	0.62933	0.00274546	neutral	Adverse bivariate loci
85	1	97721187	99425000	1	-0.655804	-0.77276	-0.53464	7.04707e-14	Adverse bivariate loci	Adverse bivariate loci	N/A	N/A	N/A	N/A	N/A	N/A	N/A	1	0.551418	0.41159	0.68278	6.51738e-10	Adverse bivariate loci	Adverse bivariate loci
86	1	99425001	100269207	1	-0.368934	-0.59047	-0.11009	0.00746317	neutral	Adverse bivariate loci	1	0.501646	0.2477	0.787	0.00029929	neutral	Adverse bivariate loci	1	0.551289	0.3625	0.72419	3.94385e-06	Adverse bivariate loci	Adverse bivariate loci
87	1	100269208	101188315	1	-0.56678	-0.7999	-0.32457	0.000202447	neutral	Adverse bivariate loci	N/A	N/A	N/A	N/A	N/A	N/A	N/A	1	0.696748	0.46422	0.93423	8.83211e-06	Adverse bivariate loci	Adverse bivariate loci
88	1	101188316	102424611	1	-0.526231	-0.7372	-0.30657	7.13599e-05	neutral	Adverse bivariate loci	N/A	N/A	N/A	N/A	N/A	N/A	N/A	1	0.180451	-0.16833	0.45567	0.26687	neutral	neutral
89	1	102424612	103148412	1	-0.553024	-0.83633	-0.25124	0.00194973	neutral	Adverse bivariate loci	N/A	N/A	N/A	N/A	N/A	N/A	N/A	N/A	N/A	N/A	N/A	N/A	N/A	N/A
90	1	103148413	103784541	1	-0.559514	-0.86518	-0.2162	0.00453496	neutral	Adverse bivariate loci	N/A	N/A	N/A	N/A	N/A	N/A	N/A	N/A	N/A	N/A	N/A	N/A	N/A	N/A
91	1	103784542	104984435	N/A	N/A	N/A	N/A	N/A	N/A	N/A	1	-0.107905	-0.48966	0.25075	0.537078	neutral	neutral	1	0.322464	0.00573	0.58547	0.0435368	neutral	Adverse bivariate loci
92	1	104984436	106089656	1	-0.512896	-0.75587	-0.25093	0.000904524	neutral	Adverse bivariate loci	N/A	N/A	N/A	N/A	N/A	N/A	N/A	1	0.690593	0.47616	0.88954	2.21358e-06	Adverse bivariate loci	Adverse bivariate loci
93	1	106089657	106864947	1	-0.529638	-0.77714	-0.25681	0.00103401	neutral	Adverse bivariate loci	N/A	N/A	N/A	N/A	N/A	N/A	N/A	1	0.542497	0.22792	0.8349	0.00334637	neutral	Adverse bivariate loci
94	1	106864948	107874653	1	-0.663746	-0.80836	-0.51427	6.70783e-10	Adverse bivariate loci	Adverse bivariate loci	N/A	N/A	N/A	N/A	N/A	N/A	N/A	1	0.542542	0.33197	0.73717	3.67442e-05	neutral	Adverse bivariate loci
95	1	107874654	109271449	1	-0.40276	-0.56268	-0.21626	0.000110261	neutral	Adverse bivariate loci	1	0.119541	-0.07141	0.30786	0.214574	neutral	neutral	1	0.592323	0.36724	0.83291	2.8598e-05	neutral	Adverse bivariate loci
96	1	109271450	110224230	1	-0.254514	-0.37057	-0.13162	0.00014585	neutral	Adverse bivariate loci	1	-0.124296	-0.22476	-0.02645	0.0131065	neutral	Protective bivariate loci	1	0.429094	0.28335	0.56608	1.07254e-06	Adverse bivariate loci	Adverse bivariate loci
97	1	110224231	111134062	1	-0.0895282	-0.20611	0.03168	0.145884	neutral	neutral	1	-0.0150903	-0.16527	0.12664	0.840067	neutral	neutral	1	0.372447	0.20914	0.52033	5.41698e-05	neutral	Adverse bivariate loci
98	1	111134063	112489248	1	-0.853718	-0.97291	-0.7433	7.76131e-20	Adverse bivariate loci	Adverse bivariate loci	N/A	N/A	N/A	N/A	N/A	N/A	N/A	1	0.559189	0.41756	0.69026	1.01299e-09	Adverse bivariate loci	Adverse bivariate loci
99	1	112489249	113418037	1	-0.626031	-0.77338	-0.47014	4.29417e-09	Adverse bivariate loci	Adverse bivariate loci	1	-0.0818451	-0.34863	0.17613	0.530852	neutral	neutral	1	0.279722	0.06537	0.4658	0.0131413	neutral	Adverse bivariate loci
100	1	113418038	114664387	1	-0.118106	-0.34796	0.15439	0.365309	neutral	neutral	1	0.649023	0.41169	0.91521	7.37099e-07	Adverse bivariate loci	Adverse bivariate loci	1	0.365931	0.12494	0.57602	0.00491732	neutral	Adverse bivariate loci
101	1	114664388	116207297	1	-0.352824	-0.55408	-0.11834	0.00434247	neutral	Adverse bivariate loci	1	0.110145	-0.15712	0.38873	0.418602	neutral	neutral	1	0.607665	0.41797	0.7871	8.62851e-07	Adverse bivariate loci	Adverse bivariate loci
102	1	116207298	117046311	1	-0.630472	-0.85392	-0.39999	2.66461e-05	neutral	Adverse bivariate loci	N/A	N/A	N/A	N/A	N/A	N/A	N/A	1	0.597161	0.33696	0.84379	0.000236844	neutral	Adverse bivariate loci
103	1	117046312	118118667	1	-0.468373	-0.65409	-0.26566	0.000113981	neutral	Adverse bivariate loci	N/A	N/A	N/A	N/A	N/A	N/A	N/A	1	0.282952	0.02316	0.50785	0.0331809	neutral	Adverse bivariate loci
104	1	118118668	119408888	1	-0.16472	-0.39146	0.11133	0.213503	neutral	neutral	N/A	N/A	N/A	N/A	N/A	N/A	N/A	1	0.400532	0.13513	0.63918	0.00687344	neutral	Adverse bivariate loci
105	1	119408889	120345066	1	-0.0256586	-0.24691	0.2339	0.831939	neutral	neutral	1	0.0606237	-0.22065	0.34537	0.657635	neutral	neutral	N/A	N/A	N/A	N/A	N/A	N/A	N/A
106	1	120345067	145803848	1	-0.202197	-0.37023	-0.004	0.0416237	neutral	Adverse bivariate loci	1	0.209695	-0.07448	0.50162	0.141656	neutral	neutral	1	0.26728	0.01406	0.48499	0.041793	neutral	Adverse bivariate loci
107	1	145803849	147083835	1	-0.592823	-0.8318	-0.33427	0.000203643	neutral	Adverse bivariate loci	N/A	N/A	N/A	N/A	N/A	N/A	N/A	N/A	N/A	N/A	N/A	N/A	N/A	N/A
108	1	147083836	149716037	1	-0.799298	-0.98153	-0.61947	3.26751e-08	Adverse bivariate loci	Adverse bivariate loci	1	-0.500004	-0.80012	-0.22894	0.000586716	neutral	Protective bivariate loci	1	0.15556	-0.18101	0.43194	0.332365	neutral	neutral
109	1	149716038	151146407	1	-0.280642	-0.45153	-0.09025	0.00585139	neutral	Adverse bivariate loci	1	0.372454	0.09952	0.6678	0.00804133	neutral	Adverse bivariate loci	1	0.457313	0.26977	0.62632	2.93329e-05	neutral	Adverse bivariate loci
110	1	151146408	152535630	1	-0.270021	-0.42304	-0.10064	0.00321832	neutral	Adverse bivariate loci	1	-0.122036	-0.3539	0.09762	0.270699	neutral	neutral	1	0.30697	0.11897	0.4757	0.00268736	neutral	Adverse bivariate loci
111	1	152535631	153410809	1	-0.126873	-0.40818	0.22577	0.429874	neutral	neutral	N/A	N/A	N/A	N/A	N/A	N/A	N/A	N/A	N/A	N/A	N/A	N/A	N/A	N/A
112	1	153410810	154685545	1	-0.284367	-0.45923	-0.08886	0.0055887	neutral	Adverse bivariate loci	1	-0.439017	-0.78256	-0.14025	0.00373453	neutral	Protective bivariate loci	1	0.0791698	-0.14389	0.2737	0.458681	neutral	neutral
113	1	154685546	156813845	1	-0.375202	-0.50085	-0.24116	1.05001e-06	Adverse bivariate loci	Adverse bivariate loci	N/A	N/A	N/A	N/A	N/A	N/A	N/A	1	0.138804	-0.02707	0.28797	0.0936506	neutral	neutral
114	1	156813846	158081627	1	-0.504479	-0.71614	-0.27641	0.000200861	neutral	Adverse bivariate loci	1	0.028272	-0.30436	0.35893	0.859205	neutral	neutral	1	0.222869	-0.08216	0.46781	0.127041	neutral	neutral
115	1	158081628	158900369	1	-0.305138	-0.53461	-0.03703	0.0309865	neutral	Adverse bivariate loci	N/A	N/A	N/A	N/A	N/A	N/A	N/A	N/A	N/A	N/A	N/A	N/A	N/A	N/A
116	1	158900370	159882515	1	-0.63905	-0.85269	-0.42114	1.10116e-05	Adverse bivariate loci	Adverse bivariate loci	1	-0.251454	-0.56326	0.03538	0.0863693	neutral	neutral	N/A	N/A	N/A	N/A	N/A	N/A	N/A
117	1	159882516	161054076	1	-0.453234	-0.62921	-0.26397	5.61872e-05	neutral	Adverse bivariate loci	1	0.184467	-0.10359	0.48254	0.199472	neutral	neutral	1	0.64414	0.4284	0.86966	7.10769e-06	Adverse bivariate loci	Adverse bivariate loci
118	1	161054077	161945442	1	-0.668573	-0.79454	-0.54178	1.8673e-13	Adverse bivariate loci	Adverse bivariate loci	N/A	N/A	N/A	N/A	N/A	N/A	N/A	1	0.572951	0.37546	0.76483	9.16061e-06	Adverse bivariate loci	Adverse bivariate loci
119	1	161945443	163141862	1	-0.505608	-0.6995	-0.30097	5.24671e-05	neutral	Adverse bivariate loci	N/A	N/A	N/A	N/A	N/A	N/A	N/A	1	0.600994	0.3737	0.84932	3.05291e-05	neutral	Adverse bivariate loci
120	1	163141863	163854567	1	-0.504083	-0.69027	-0.30023	3.35112e-05	neutral	Adverse bivariate loci	N/A	N/A	N/A	N/A	N/A	N/A	N/A	1	0.710547	0.52604	0.88167	5.93641e-08	Adverse bivariate loci	Adverse bivariate loci
121	1	163854568	164726579	1	-0.347196	-0.51605	-0.16109	0.000694573	neutral	Adverse bivariate loci	1	-0.209535	-0.53561	0.08414	0.153971	neutral	neutral	1	0.115157	-0.17368	0.35196	0.385594	neutral	neutral
122	1	164726580	165553812	1	-0.27284	-0.46148	-0.05754	0.0140282	neutral	Adverse bivariate loci	1	0.120228	-0.1791	0.42819	0.411446	neutral	neutral	1	0.621105	0.4488	0.78097	7.60574e-08	Adverse bivariate loci	Adverse bivariate loci
123	1	165553813	166458031	1	-0.265441	-0.45237	-0.04697	0.0181887	neutral	Adverse bivariate loci	1	0.22389	-0.07776	0.53102	0.136858	neutral	neutral	1	0.364507	0.11483	0.58328	0.00695203	neutral	Adverse bivariate loci
124	1	166458032	167163954	1	-0.673993	-0.86091	-0.48016	6.03937e-07	Adverse bivariate loci	Adverse bivariate loci	1	0.56875	0.30846	0.86357	9.46383e-05	neutral	Adverse bivariate loci	1	0.668031	0.46483	0.85378	1.12845e-06	Adverse bivariate loci	Adverse bivariate loci
125	1	167163955	168179086	1	-0.467638	-0.61527	-0.30796	1.11984e-06	Adverse bivariate loci	Adverse bivariate loci	1	-0.0159414	-0.26749	0.22829	0.896907	neutral	neutral	1	0.547343	0.37624	0.70856	6.31205e-07	Adverse bivariate loci	Adverse bivariate loci
126	1	168179087	169521551	1	-0.57568	-0.77817	-0.35653	2.31819e-05	neutral	Adverse bivariate loci	1	0.178118	-0.11396	0.48528	0.22789	neutral	neutral	N/A	N/A	N/A	N/A	N/A	N/A	N/A
127	1	169521552	170193207	N/A	N/A	N/A	N/A	N/A	N/A	N/A	N/A	N/A	N/A	N/A	N/A	N/A	N/A	N/A	N/A	N/A	N/A	N/A	N/A	N/A
128	1	170193208	171044255	1	0.0652833	-0.26546	0.54202	0.72403	neutral	neutral	N/A	N/A	N/A	N/A	N/A	N/A	N/A	1	0.464072	0.13142	0.76544	0.0133186	neutral	Adverse bivariate loci
129	1	171044256	172465153	1	-0.543855	-0.68253	-0.39643	1.97725e-08	Adverse bivariate loci	Adverse bivariate loci	1	-0.291233	-0.55821	-0.04587	0.0210337	neutral	Protective bivariate loci	1	0.36798	0.20694	0.51574	5.86412e-05	neutral	Adverse bivariate loci
130	1	172465154	173582511	1	-0.36124	-0.50553	-0.19856	7.64412e-05	neutral	Adverse bivariate loci	1	-0.154153	-0.43282	0.10068	0.231856	neutral	neutral	N/A	N/A	N/A	N/A	N/A	N/A	N/A
131	1	173582512	175385220	1	-0.577244	-0.7153	-0.43387	2.39926e-09	Adverse bivariate loci	Adverse bivariate loci	1	0.160652	-0.1026	0.43118	0.225259	neutral	neutral	1	0.455507	0.27973	0.61361	1.14225e-05	Adverse bivariate loci	Adverse bivariate loci
132	1	175385221	176449096	1	-0.31933	-0.52446	-0.08875	0.00925401	neutral	Adverse bivariate loci	N/A	N/A	N/A	N/A	N/A	N/A	N/A	1	0.2328	-0.07714	0.48319	0.123148	neutral	neutral
133	1	176449097	177746472	1	-0.338669	-0.5002	-0.15887	0.000543695	neutral	Adverse bivariate loci	N/A	N/A	N/A	N/A	N/A	N/A	N/A	1	0.473115	0.28504	0.65239	2.37591e-05	Adverse bivariate loci	Adverse bivariate loci
134	1	177746473	178915113	1	-0.201145	-0.31979	-0.07321	0.00252279	neutral	Adverse bivariate loci	1	-0.19301	-0.37397	-0.01478	0.0302573	neutral	Protective bivariate loci	1	0.088315	-0.09411	0.24886	0.318948	neutral	neutral
135	1	178915114	180221608	1	-0.367253	-0.64408	-0.04665	0.0314276	neutral	Adverse bivariate loci	N/A	N/A	N/A	N/A	N/A	N/A	N/A	1	0.424131	0.16248	0.64672	0.00318009	neutral	Adverse bivariate loci
136	1	180221609	181324205	1	-0.31848	-0.50683	-0.11001	0.00436188	neutral	Adverse bivariate loci	N/A	N/A	N/A	N/A	N/A	N/A	N/A	1	0.468143	0.25425	0.66508	0.000139332	neutral	Adverse bivariate loci
137	1	181324206	182420540	1	-0.385997	-0.54326	-0.21183	8.75122e-05	neutral	Adverse bivariate loci	1	-0.205301	-0.52102	0.08268	0.156545	neutral	neutral	1	0.556348	0.35437	0.75261	1.69765e-05	Adverse bivariate loci	Adverse bivariate loci
138	1	182420541	183920616	1	-0.358997	-0.54751	-0.16083	0.00154128	neutral	Adverse bivariate loci	1	-0.172091	-0.54889	0.16324	0.300487	neutral	neutral	1	0.089888	-0.18947	0.32391	0.487055	neutral	neutral
139	1	183920617	184953089	1	-0.230055	-0.47064	0.04088	0.0966647	neutral	neutral	N/A	N/A	N/A	N/A	N/A	N/A	N/A	1	0.251452	-0.05361	0.50073	0.090467	neutral	neutral
140	1	184953090	186179447	1	-0.579258	-0.75747	-0.38541	2.48936e-06	Adverse bivariate loci	Adverse bivariate loci	1	-0.175806	-0.47048	0.10951	0.212976	neutral	neutral	1	0.392955	0.19695	0.56736	0.000306529	neutral	Adverse bivariate loci
141	1	186179448	187072605	1	-0.613019	-0.81173	-0.39967	8.59562e-06	Adverse bivariate loci	Adverse bivariate loci	1	-0.0970092	-0.42954	0.20442	0.534751	neutral	neutral	N/A	N/A	N/A	N/A	N/A	N/A	N/A
142	1	187072606	187757076	1	-0.224173	-0.50923	0.12472	0.184716	neutral	neutral	N/A	N/A	N/A	N/A	N/A	N/A	N/A	1	0.288317	-0.05984	0.57515	0.0965775	neutral	neutral
143	1	187757077	188625772	N/A	N/A	N/A	N/A	N/A	N/A	N/A	N/A	N/A	N/A	N/A	N/A	N/A	N/A	N/A	N/A	N/A	N/A	N/A	N/A	N/A
144	1	188625773	189904637	N/A	N/A	N/A	N/A	N/A	N/A	N/A	N/A	N/A	N/A	N/A	N/A	N/A	N/A	N/A	N/A	N/A	N/A	N/A	N/A	N/A
145	1	189904638	191419275	1	-0.618368	-0.78718	-0.4429	1.54522e-07	Adverse bivariate loci	Adverse bivariate loci	N/A	N/A	N/A	N/A	N/A	N/A	N/A	N/A	N/A	N/A	N/A	N/A	N/A	N/A
146	1	191419276	192468373	1	-0.411963	-0.66201	-0.12609	0.00827281	neutral	Adverse bivariate loci	N/A	N/A	N/A	N/A	N/A	N/A	N/A	N/A	N/A	N/A	N/A	N/A	N/A	N/A
147	1	192468374	193575516	1	-0.124565	-0.33649	0.12019	0.286793	neutral	neutral	N/A	N/A	N/A	N/A	N/A	N/A	N/A	1	0.407603	0.18466	0.60479	0.00118989	neutral	Adverse bivariate loci
148	1	193575517	194365688	N/A	N/A	N/A	N/A	N/A	N/A	N/A	N/A	N/A	N/A	N/A	N/A	N/A	N/A	1	0.56733	0.32497	0.79614	0.000135349	neutral	Adverse bivariate loci
149	1	194365689	195161235	1	-0.662731	-0.87916	-0.44784	7.81169e-06	Adverse bivariate loci	Adverse bivariate loci	N/A	N/A	N/A	N/A	N/A	N/A	N/A	1	0.743103	0.55732	0.9344	1.12445e-07	Adverse bivariate loci	Adverse bivariate loci
150	1	195161236	196179110	1	-0.445678	-0.64738	-0.23214	0.000473578	neutral	Adverse bivariate loci	N/A	N/A	N/A	N/A	N/A	N/A	N/A	1	0.605646	0.39579	0.8094	1.28954e-05	Adverse bivariate loci	Adverse bivariate loci
151	1	196179111	197935821	1	-0.235909	-0.48406	0.05839	0.107667	neutral	neutral	N/A	N/A	N/A	N/A	N/A	N/A	N/A	1	0.455624	0.19491	0.68307	0.00205314	neutral	Adverse bivariate loci
152	1	197935822	199263389	1	-0.576529	-0.7978	-0.34701	7.55442e-05	neutral	Adverse bivariate loci	1	-0.100456	-0.40565	0.18842	0.495507	neutral	neutral	1	0.448232	0.16886	0.69499	0.00431843	neutral	Adverse bivariate loci
153	1	199263390	200134005	1	-0.477491	-0.72562	-0.20602	0.00222256	neutral	Adverse bivariate loci	1	0.0433431	-0.25608	0.33104	0.767206	neutral	neutral	1	0.282095	0.01571	0.50287	0.0342671	neutral	Adverse bivariate loci
154	1	200134006	201067952	1	-0.222906	-0.42292	0.00976	0.0590366	neutral	neutral	N/A	N/A	N/A	N/A	N/A	N/A	N/A	1	0.431289	0.23783	0.60518	0.000129534	neutral	Adverse bivariate loci
155	1	201067953	202583884	1	-0.570854	-0.68768	-0.4463	5.69467e-12	Adverse bivariate loci	Adverse bivariate loci	N/A	N/A	N/A	N/A	N/A	N/A	N/A	1	0.753263	0.62858	0.88002	1.14066e-14	Adverse bivariate loci	Adverse bivariate loci
156	1	202583885	204092537	1	-0.25654	-0.41462	-0.07877	0.00646256	neutral	Adverse bivariate loci	N/A	N/A	N/A	N/A	N/A	N/A	N/A	1	0.183742	-0.00884	0.35203	0.0633932	neutral	neutral
157	1	204092538	205009623	1	-0.388815	-0.61259	-0.13887	0.00328828	neutral	Adverse bivariate loci	1	-0.19475	-0.56589	0.14201	0.247148	neutral	neutral	1	0.431015	0.14078	0.68926	0.00621024	neutral	Adverse bivariate loci
158	1	205009624	205917548	1	-0.573333	-0.70897	-0.42799	2.00537e-09	Adverse bivariate loci	Adverse bivariate loci	1	-0.566714	-0.86965	-0.31024	2.68773e-05	Protective bivariate loci	Protective bivariate loci	1	0.320633	0.14529	0.47904	0.000846258	neutral	Adverse bivariate loci
159	1	205917549	208162951	1	-0.12751	-0.37084	0.1702	0.359227	neutral	neutral	N/A	N/A	N/A	N/A	N/A	N/A	N/A	1	0.35929	0.09666	0.59081	0.0116783	neutral	Adverse bivariate loci
160	1	208162952	209711169	1	-0.605001	-0.79467	-0.41722	7.72667e-07	Adverse bivariate loci	Adverse bivariate loci	N/A	N/A	N/A	N/A	N/A	N/A	N/A	1	0.660283	0.49225	0.82601	1.04936e-08	Adverse bivariate loci	Adverse bivariate loci
161	1	209711170	211082892	1	-0.51903	-0.65977	-0.36693	5.136e-08	Adverse bivariate loci	Adverse bivariate loci	N/A	N/A	N/A	N/A	N/A	N/A	N/A	1	0.268485	0.06194	0.45148	0.0146662	neutral	Adverse bivariate loci
162	1	211082893	212347582	1	-0.286773	-0.48182	-0.07075	0.0122212	neutral	Adverse bivariate loci	N/A	N/A	N/A	N/A	N/A	N/A	N/A	1	0.325116	0.08626	0.53932	0.0115736	neutral	Adverse bivariate loci
163	1	212347583	213958292	1	-0.201288	-0.38224	3e-05	0.0525237	neutral	neutral	1	0.200435	-0.04954	0.46163	0.121588	neutral	neutral	1	0.253393	0.01324	0.46181	0.0445261	neutral	Adverse bivariate loci
164	1	213958293	214783872	1	-0.287604	-0.50499	-0.03535	0.0264927	neutral	Adverse bivariate loci	1	0.483299	0.20143	0.80843	0.00146939	neutral	Adverse bivariate loci	1	0.424196	0.20435	0.62159	0.000614319	neutral	Adverse bivariate loci
165	1	214783873	215825791	N/A	N/A	N/A	N/A	N/A	N/A	N/A	N/A	N/A	N/A	N/A	N/A	N/A	N/A	1	0.329269	0.0205	0.58337	0.0353208	neutral	Adverse bivariate loci
166	1	215825792	216658126	1	-0.572912	-0.76423	-0.36854	7.40618e-06	Adverse bivariate loci	Adverse bivariate loci	N/A	N/A	N/A	N/A	N/A	N/A	N/A	1	0.262872	0.00194	0.49572	0.0553155	neutral	neutral
167	1	216658127	217352165	1	-0.452156	-0.63897	-0.25549	0.00010745	neutral	Adverse bivariate loci	N/A	N/A	N/A	N/A	N/A	N/A	N/A	1	0.44573	0.26906	0.60433	1.63681e-05	Adverse bivariate loci	Adverse bivariate loci
168	1	217352166	218563960	1	-0.449713	-0.67458	-0.2031	0.00123576	neutral	Adverse bivariate loci	N/A	N/A	N/A	N/A	N/A	N/A	N/A	1	0.444192	0.18493	0.67285	0.00233874	neutral	Adverse bivariate loci
169	1	218563961	220073132	1	0.0429043	-0.21824	0.3693	0.761862	neutral	neutral	1	0.0411434	-0.3116	0.38853	0.806164	neutral	neutral	1	-0.332304	-0.64432	-0.08505	0.00789517	neutral	Protective bivariate loci
170	1	220073133	220978151	1	-0.244082	-0.45534	-0.01083	0.0377189	neutral	Adverse bivariate loci	1	-0.102297	-0.3914	0.18048	0.460248	neutral	neutral	1	0.173995	-0.09757	0.40953	0.185868	neutral	neutral
171	1	220978152	221856864	1	-0.145227	-0.34029	0.07364	0.186246	neutral	neutral	1	-0.11128	-0.35633	0.12259	0.352227	neutral	neutral	1	-0.125172	-0.41137	0.10467	0.302019	neutral	neutral
172	1	221856865	222763597	1	-0.0673936	-0.31062	0.22442	0.618735	neutral	neutral	N/A	N/A	N/A	N/A	N/A	N/A	N/A	1	0.207767	-0.03161	0.41645	0.0827811	neutral	neutral
173	1	222763598	223654902	1	-0.515866	-0.77189	-0.24431	0.00149934	neutral	Adverse bivariate loci	N/A	N/A	N/A	N/A	N/A	N/A	N/A	1	0.319715	0.05047	0.55543	0.0227652	neutral	Adverse bivariate loci
174	1	223654903	224943337	1	-0.411359	-0.57265	-0.23171	7.17339e-05	neutral	Adverse bivariate loci	1	0.282975	0.01605	0.56478	0.040352	neutral	Adverse bivariate loci	1	0.339894	0.09563	0.55723	0.0105454	neutral	Adverse bivariate loci
175	1	224943338	226534711	1	-0.372833	-0.54644	-0.17575	0.000534124	neutral	Adverse bivariate loci	N/A	N/A	N/A	N/A	N/A	N/A	N/A	1	0.430136	0.17921	0.65867	0.00215369	neutral	Adverse bivariate loci
176	1	226534712	228045554	1	-0.541733	-0.71175	-0.35276	4.32194e-06	Adverse bivariate loci	Adverse bivariate loci	1	0.0694202	-0.20091	0.34152	0.604819	neutral	neutral	1	0.274713	0.03847	0.48276	0.0246835	neutral	Adverse bivariate loci
177	1	228045555	229075156	1	-0.229367	-0.41247	-0.01817	0.0349198	neutral	Adverse bivariate loci	N/A	N/A	N/A	N/A	N/A	N/A	N/A	1	0.183726	-0.06285	0.4024	0.137647	neutral	neutral
178	1	229075157	230227247	1	-0.4456	-0.60901	-0.27368	1.69335e-05	Adverse bivariate loci	Adverse bivariate loci	N/A	N/A	N/A	N/A	N/A	N/A	N/A	1	0.347105	0.15193	0.5195	0.00114046	neutral	Adverse bivariate loci
179	1	230227248	231287764	1	-0.385802	-0.49904	-0.26898	3.9138e-09	Adverse bivariate loci	Adverse bivariate loci	1	0.401583	0.16047	0.66404	0.00161469	neutral	Adverse bivariate loci	1	0.576041	0.46598	0.68294	2.28213e-15	Adverse bivariate loci	Adverse bivariate loci
180	1	231287765	232177704	1	-0.533151	-0.69751	-0.35978	2.12052e-06	Adverse bivariate loci	Adverse bivariate loci	1	-0.0433067	-0.31146	0.22032	0.743183	neutral	neutral	1	0.544245	0.30296	0.77694	0.000224028	neutral	Adverse bivariate loci
181	1	232177705	232954942	1	-0.567269	-0.71777	-0.40569	6.14172e-08	Adverse bivariate loci	Adverse bivariate loci	1	0.143765	-0.08522	0.37966	0.218338	neutral	neutral	1	0.27109	0.06525	0.45465	0.0126816	neutral	Adverse bivariate loci
182	1	232954943	233639473	1	-0.210236	-0.46843	0.11462	0.173598	neutral	neutral	N/A	N/A	N/A	N/A	N/A	N/A	N/A	1	0.291658	-0.04159	0.57116	0.0773606	neutral	neutral
183	1	233639474	234365796	1	-0.384878	-0.60607	-0.1393	0.00433945	neutral	Adverse bivariate loci	N/A	N/A	N/A	N/A	N/A	N/A	N/A	1	0.455117	0.17666	0.71276	0.00439604	neutral	Adverse bivariate loci
184	1	234365797	235097113	1	-0.108001	-0.2907	0.09575	0.275651	neutral	neutral	1	0.117484	-0.05886	0.29524	0.183754	neutral	neutral	1	0.346265	0.11454	0.54763	0.0057033	neutral	Adverse bivariate loci
185	1	235097114	236199671	1	-0.382534	-0.57988	-0.15668	0.00220347	neutral	Adverse bivariate loci	1	-0.13623	-0.40084	0.1227	0.286749	neutral	neutral	1	0.607763	0.4191	0.77974	8.43504e-07	Adverse bivariate loci	Adverse bivariate loci
186	1	236199672	237409458	1	-0.622058	-0.82788	-0.40549	1.42228e-05	Adverse bivariate loci	Adverse bivariate loci	1	-0.17755	-0.50213	0.11521	0.23414	neutral	neutral	1	0.240439	-0.10247	0.52766	0.146906	neutral	neutral
187	1	237409459	238094455	1	-0.65033	-0.83463	-0.46097	4.07004e-07	Adverse bivariate loci	Adverse bivariate loci	N/A	N/A	N/A	N/A	N/A	N/A	N/A	1	0.666646	0.44984	0.88756	3.56823e-06	Adverse bivariate loci	Adverse bivariate loci
188	1	238094456	238704857	1	-0.509568	-0.75601	-0.23771	0.00133461	neutral	Adverse bivariate loci	N/A	N/A	N/A	N/A	N/A	N/A	N/A	1	0.413813	0.10089	0.6757	0.0124631	neutral	Adverse bivariate loci
189	1	238704858	239332148	1	-0.218887	-0.45253	0.0525	0.108351	neutral	neutral	N/A	N/A	N/A	N/A	N/A	N/A	N/A	1	0.474598	0.24044	0.67992	0.000551287	neutral	Adverse bivariate loci
190	1	239332149	240248508	1	-0.506871	-0.67764	-0.32032	1.31349e-05	Adverse bivariate loci	Adverse bivariate loci	1	0.180381	-0.11905	0.4989	0.233865	neutral	neutral	1	0.66477	0.4685	0.85115	5.17745e-07	Adverse bivariate loci	Adverse bivariate loci
191	1	240248509	241033584	1	-0.387817	-0.5871	-0.16335	0.00181308	neutral	Adverse bivariate loci	1	0.209062	-0.05224	0.47724	0.113835	neutral	neutral	1	0.350029	0.10486	0.57156	0.00956587	neutral	Adverse bivariate loci
192	1	241033585	241813534	1	-0.58808	-0.72772	-0.43471	4.32562e-09	Adverse bivariate loci	Adverse bivariate loci	1	-0.00908032	-0.27614	0.25163	0.944247	neutral	neutral	1	0.489457	0.28925	0.67702	4.15954e-05	neutral	Adverse bivariate loci
193	1	241813535	242417923	1	-0.467809	-0.71031	-0.18434	0.00285815	neutral	Adverse bivariate loci	1	0.0883573	-0.27129	0.45206	0.610722	neutral	neutral	1	0.462355	0.16793	0.72285	0.00486584	neutral	Adverse bivariate loci
194	1	242417924	243048003	1	-0.510178	-0.7125	-0.29214	0.000106	neutral	Adverse bivariate loci	N/A	N/A	N/A	N/A	N/A	N/A	N/A	1	0.473875	0.25945	0.66373	0.000172353	neutral	Adverse bivariate loci
195	1	243048004	244723196	1	-0.608025	-0.73071	-0.48212	7.00468e-12	Adverse bivariate loci	Adverse bivariate loci	N/A	N/A	N/A	N/A	N/A	N/A	N/A	1	0.715435	0.56765	0.86779	1.08366e-11	Adverse bivariate loci	Adverse bivariate loci
196	1	244723197	245970505	1	-0.667427	-0.82668	-0.49875	1.76282e-08	Adverse bivariate loci	Adverse bivariate loci	N/A	N/A	N/A	N/A	N/A	N/A	N/A	1	0.623416	0.43304	0.8083	1.00796e-06	Adverse bivariate loci	Adverse bivariate loci
197	1	245970506	246610290	N/A	N/A	N/A	N/A	N/A	N/A	N/A	N/A	N/A	N/A	N/A	N/A	N/A	N/A	N/A	N/A	N/A	N/A	N/A	N/A	N/A
198	1	246610291	247531112	1	-0.718426	-0.97188	-0.47974	1.43198e-05	Adverse bivariate loci	Adverse bivariate loci	N/A	N/A	N/A	N/A	N/A	N/A	N/A	1	0.574683	0.31503	0.81896	0.000292903	neutral	Adverse bivariate loci
199	1	247531113	248341594	1	-0.0335641	-0.34547	0.39203	0.847042	neutral	neutral	1	0.268219	-0.10876	0.68355	0.159685	neutral	neutral	1	0.148161	-0.23811	0.44587	0.389791	neutral	neutral
200	1	248341595	249240538	1	-0.618777	-0.89826	-0.33116	0.000739757	neutral	Adverse bivariate loci	N/A	N/A	N/A	N/A	N/A	N/A	N/A	1	0.70648	0.40858	1	0.000355977	neutral	Adverse bivariate loci
201	2	10181	789195	1	-0.527687	-0.62044	-0.43438	9.00864e-19	Adverse bivariate loci	Adverse bivariate loci	N/A	N/A	N/A	N/A	N/A	N/A	N/A	1	0.446575	0.31333	0.58092	9.18397e-09	Adverse bivariate loci	Adverse bivariate loci
202	2	789196	1376545	1	-0.441815	-0.65103	-0.21427	0.000714208	neutral	Adverse bivariate loci	N/A	N/A	N/A	N/A	N/A	N/A	N/A	N/A	N/A	N/A	N/A	N/A	N/A	N/A
203	2	1376546	1875060	1	-0.350133	-0.54216	-0.13485	0.00320413	neutral	Adverse bivariate loci	N/A	N/A	N/A	N/A	N/A	N/A	N/A	1	0.308605	0.04557	0.54139	0.0268074	neutral	Adverse bivariate loci
204	2	1875061	2680063	1	-0.565409	-0.70574	-0.4133	7.38513e-09	Adverse bivariate loci	Adverse bivariate loci	1	-0.233113	-0.52872	0.02832	0.0798283	neutral	neutral	1	0.297725	0.11173	0.46713	0.00278041	neutral	Adverse bivariate loci
205	2	2680064	3314202	1	-0.590793	-0.75483	-0.41723	3.17017e-07	Adverse bivariate loci	Adverse bivariate loci	1	-0.13685	-0.42968	0.1347	0.322899	neutral	neutral	1	0.537412	0.33812	0.72603	2.01995e-05	Adverse bivariate loci	Adverse bivariate loci
206	2	3314203	4016104	1	-0.412959	-0.59098	-0.22367	0.000136458	neutral	Adverse bivariate loci	N/A	N/A	N/A	N/A	N/A	N/A	N/A	1	0.275037	0.00886	0.50015	0.0421808	neutral	Adverse bivariate loci
207	2	4016105	4766969	1	-0.551689	-0.76506	-0.31843	9.57759e-05	neutral	Adverse bivariate loci	N/A	N/A	N/A	N/A	N/A	N/A	N/A	1	0.574505	0.3621	0.77635	2.95194e-05	neutral	Adverse bivariate loci
208	2	4766970	5568653	1	-0.449753	-0.67325	-0.19287	0.00176373	neutral	Adverse bivariate loci	1	0.601324	0.35746	0.87436	1.01769e-05	Adverse bivariate loci	Adverse bivariate loci	1	0.538106	0.32533	0.73296	4.98978e-05	neutral	Adverse bivariate loci
209	2	5568654	6306606	1	-0.546143	-0.68736	-0.39734	2.30074e-08	Adverse bivariate loci	Adverse bivariate loci	N/A	N/A	N/A	N/A	N/A	N/A	N/A	1	0.379372	0.16328	0.57223	0.00166288	neutral	Adverse bivariate loci
210	2	6306607	7108208	1	-0.327756	-0.51656	-0.11125	0.00479928	neutral	Adverse bivariate loci	1	0.227464	-0.0225	0.4894	0.0817694	neutral	neutral	1	0.446557	0.21152	0.66882	0.00119202	neutral	Adverse bivariate loci
211	2	7108209	7966709	1	-0.430977	-0.6041	-0.23965	0.000110042	neutral	Adverse bivariate loci	1	-0.00548804	-0.29114	0.27282	0.967623	neutral	neutral	1	0.588451	0.39132	0.7743	3.36638e-06	Adverse bivariate loci	Adverse bivariate loci
212	2	7966710	8978798	1	-0.488133	-0.63012	-0.3308	4.10311e-07	Adverse bivariate loci	Adverse bivariate loci	1	-0.0880458	-0.2957	0.12056	0.396094	neutral	neutral	1	0.229073	0.04614	0.39314	0.0173015	neutral	Adverse bivariate loci
213	2	8978799	9960670	1	-0.508492	-0.66107	-0.34547	5.34864e-07	Adverse bivariate loci	Adverse bivariate loci	1	-0.138402	-0.44516	0.13896	0.323969	neutral	neutral	1	0.264505	0.02465	0.47407	0.0329254	neutral	Adverse bivariate loci
214	2	9960671	10611654	1	-0.532424	-0.71202	-0.33658	1.36008e-05	Adverse bivariate loci	Adverse bivariate loci	1	-0.138441	-0.48308	0.16315	0.374818	neutral	neutral	1	0.385727	0.15815	0.59239	0.00229938	neutral	Adverse bivariate loci
215	2	10611655	11230349	1	-0.583433	-0.77501	-0.38687	2.85941e-06	Adverse bivariate loci	Adverse bivariate loci	1	0.0137568	-0.24902	0.26367	0.912838	neutral	neutral	1	0.426272	0.20182	0.63487	0.00104618	neutral	Adverse bivariate loci
216	2	11230350	11995765	1	-0.503371	-0.7036	-0.28433	0.000105374	neutral	Adverse bivariate loci	1	0.122659	-0.2069	0.45506	0.448318	neutral	neutral	1	0.543179	0.29463	0.77034	0.0002463	neutral	Adverse bivariate loci
217	2	11995766	12732506	1	-0.575018	-0.74584	-0.39673	7.92236e-07	Adverse bivariate loci	Adverse bivariate loci	N/A	N/A	N/A	N/A	N/A	N/A	N/A	1	0.278877	0.03714	0.4812	0.0246913	neutral	Adverse bivariate loci
218	2	12732507	13625450	1	-0.201413	-0.45716	0.10863	0.178387	neutral	neutral	N/A	N/A	N/A	N/A	N/A	N/A	N/A	N/A	N/A	N/A	N/A	N/A	N/A	N/A
219	2	13625451	14692120	1	-0.190069	-0.47665	0.17319	0.261512	neutral	neutral	N/A	N/A	N/A	N/A	N/A	N/A	N/A	N/A	N/A	N/A	N/A	N/A	N/A	N/A
220	2	14692121	15721703	1	-0.424284	-0.58889	-0.23926	7.63396e-05	neutral	Adverse bivariate loci	N/A	N/A	N/A	N/A	N/A	N/A	N/A	1	0.540155	0.329	0.73809	2.43309e-05	Adverse bivariate loci	Adverse bivariate loci
221	2	15721704	17241115	1	-0.236685	-0.44896	0.006	0.0591025	neutral	neutral	N/A	N/A	N/A	N/A	N/A	N/A	N/A	1	0.16436	-0.11374	0.3996	0.222942	neutral	neutral
222	2	17241116	18656325	1	-0.56444	-0.81107	-0.31947	0.000163378	neutral	Adverse bivariate loci	N/A	N/A	N/A	N/A	N/A	N/A	N/A	1	0.182584	-0.22728	0.49544	0.321018	neutral	neutral
223	2	18656326	20064517	1	-0.186417	-0.42408	0.10289	0.185095	neutral	neutral	1	0.0843935	-0.19382	0.37423	0.551691	neutral	neutral	1	0.0371048	-0.29925	0.30588	0.805246	neutral	neutral
224	2	20064518	21084898	1	-0.30959	-0.45727	-0.1503	0.000393429	neutral	Adverse bivariate loci	1	-0.237218	-0.38235	-0.097	0.000922828	neutral	Protective bivariate loci	1	0.223444	0.06982	0.37186	0.00599658	neutral	Adverse bivariate loci
225	2	21084899	22429640	1	-0.166239	-0.30792	-0.01517	0.0311115	neutral	Adverse bivariate loci	1	-0.256956	-0.38731	-0.12916	0.000178721	neutral	Protective bivariate loci	1	-0.0814527	-0.23445	0.05448	0.255321	neutral	neutral
226	2	22429641	23538527	1	-0.313477	-0.52304	-0.07909	0.0124972	neutral	Adverse bivariate loci	1	-0.00707249	-0.22791	0.21219	0.949396	neutral	neutral	1	-0.0623637	-0.42509	0.20459	0.675426	neutral	neutral
227	2	23538528	24669224	1	-0.282402	-0.46476	-0.07521	0.00952374	neutral	Adverse bivariate loci	1	0.562376	0.34281	0.80175	2.55515e-06	Adverse bivariate loci	Adverse bivariate loci	1	0.41335	0.24731	0.56695	2.68745e-05	neutral	Adverse bivariate loci
228	2	24669225	25895394	1	-0.374361	-0.52084	-0.21764	0.000116387	neutral	Adverse bivariate loci	1	0.394065	0.20507	0.60662	0.000112074	neutral	Adverse bivariate loci	1	0.248307	0.1047	0.37924	0.00104391	neutral	Adverse bivariate loci
229	2	25895395	26894102	1	-0.426748	-0.60452	-0.22886	0.000140983	neutral	Adverse bivariate loci	1	0.00900201	-0.2253	0.2303	0.937483	neutral	neutral	1	-0.0726093	-0.25583	0.08986	0.394348	neutral	neutral
230	2	26894103	28819510	1	-0.379472	-0.55275	-0.18818	0.000522233	neutral	Adverse bivariate loci	1	-0.229779	-0.39006	-0.07672	0.00431766	neutral	Protective bivariate loci	1	-0.254309	-0.37932	-0.13636	2.74761e-05	neutral	Protective bivariate loci
231	2	28819511	29627932	1	-0.288391	-0.47527	-0.07894	0.00847933	neutral	Adverse bivariate loci	N/A	N/A	N/A	N/A	N/A	N/A	N/A	1	0.257274	0.07279	0.42192	0.00940696	neutral	Adverse bivariate loci
232	2	29627933	30575619	1	-0.274928	-0.44326	-0.08109	0.00542473	neutral	Adverse bivariate loci	1	-0.0845005	-0.38351	0.20422	0.55395	neutral	neutral	1	0.389905	0.14726	0.60257	0.00317443	neutral	Adverse bivariate loci
233	2	30575620	31457418	1	-0.544039	-0.70471	-0.37569	4.60977e-07	Adverse bivariate loci	Adverse bivariate loci	1	-0.106354	-0.3831	0.15443	0.407074	neutral	neutral	1	0.454365	0.22172	0.67413	0.000671642	neutral	Adverse bivariate loci
234	2	31457419	33123604	1	-0.515432	-0.75609	-0.26135	0.000685187	neutral	Adverse bivariate loci	N/A	N/A	N/A	N/A	N/A	N/A	N/A	N/A	N/A	N/A	N/A	N/A	N/A	N/A
235	2	33123605	33735318	1	-0.586479	-0.74088	-0.41891	6.49012e-08	Adverse bivariate loci	Adverse bivariate loci	N/A	N/A	N/A	N/A	N/A	N/A	N/A	1	0.518388	0.32931	0.68793	7.83837e-06	Adverse bivariate loci	Adverse bivariate loci
236	2	33735319	34239776	N/A	N/A	N/A	N/A	N/A	N/A	N/A	N/A	N/A	N/A	N/A	N/A	N/A	N/A	N/A	N/A	N/A	N/A	N/A	N/A	N/A
237	2	34239777	34890558	N/A	N/A	N/A	N/A	N/A	N/A	N/A	N/A	N/A	N/A	N/A	N/A	N/A	N/A	N/A	N/A	N/A	N/A	N/A	N/A	N/A
238	2	34890559	35609257	1	-0.263783	-0.55359	0.09334	0.12583	neutral	neutral	N/A	N/A	N/A	N/A	N/A	N/A	N/A	1	0.634762	0.37317	0.89342	0.000194082	neutral	Adverse bivariate loci
239	2	35609258	36120743	1	-0.728925	-1	-0.45495	0.000105803	neutral	Adverse bivariate loci	1	-0.0795708	-0.48744	0.30065	0.675315	neutral	neutral	1	0.61923	0.31477	0.90896	0.0013355	neutral	Adverse bivariate loci
240	2	36120744	36867389	1	-0.538992	-0.67705	-0.38901	2.81215e-08	Adverse bivariate loci	Adverse bivariate loci	1	0.140663	-0.11662	0.40015	0.271582	neutral	neutral	1	0.340067	0.12284	0.53197	0.00345127	neutral	Adverse bivariate loci
241	2	36867390	37603360	1	-0.418979	-0.58102	-0.23951	5.15431e-05	neutral	Adverse bivariate loci	N/A	N/A	N/A	N/A	N/A	N/A	N/A	1	0.502509	0.33331	0.66047	2.55817e-06	Adverse bivariate loci	Adverse bivariate loci
242	2	37603361	38887393	1	-0.597881	-0.8147	-0.36849	3.2448e-05	neutral	Adverse bivariate loci	N/A	N/A	N/A	N/A	N/A	N/A	N/A	1	0.428868	0.15693	0.66498	0.00438709	neutral	Adverse bivariate loci
243	2	38887394	40087418	1	-0.574762	-0.77706	-0.36527	2.01552e-05	Adverse bivariate loci	Adverse bivariate loci	1	-0.0989429	-0.36099	0.15067	0.438991	neutral	neutral	1	0.695643	0.47696	0.91458	3.36143e-06	Adverse bivariate loci	Adverse bivariate loci
244	2	40087419	40786176	1	-0.54378	-0.73275	-0.34202	1.69929e-05	Adverse bivariate loci	Adverse bivariate loci	1	-0.036685	-0.29446	0.2186	0.773825	neutral	neutral	1	0.327609	0.09853	0.5253	0.00735892	neutral	Adverse bivariate loci
245	2	40786177	41540439	1	-0.197	-0.44503	0.11066	0.180935	neutral	neutral	N/A	N/A	N/A	N/A	N/A	N/A	N/A	N/A	N/A	N/A	N/A	N/A	N/A	N/A
246	2	41540440	42307418	1	-0.261775	-0.51951	0.04094	0.0841209	neutral	neutral	N/A	N/A	N/A	N/A	N/A	N/A	N/A	N/A	N/A	N/A	N/A	N/A	N/A	N/A
247	2	42307419	43295776	1	-0.675617	-0.94152	-0.4256	3.72766e-05	neutral	Adverse bivariate loci	N/A	N/A	N/A	N/A	N/A	N/A	N/A	1	0.292921	-0.01439	0.55575	0.0590594	neutral	neutral
248	2	43295777	44104110	1	-0.403757	-0.5859	-0.2035	0.000267039	neutral	Adverse bivariate loci	1	0.156973	0.00461	0.30993	0.0450747	neutral	Adverse bivariate loci	1	0.476392	0.26041	0.67041	0.000150707	neutral	Adverse bivariate loci
249	2	44104111	45189468	1	-0.581633	-0.73355	-0.41977	3.50188e-08	Adverse bivariate loci	Adverse bivariate loci	1	-0.041749	-0.22631	0.14112	0.654868	neutral	neutral	1	0.523457	0.33257	0.70369	1.37956e-05	Adverse bivariate loci	Adverse bivariate loci
250	2	45189469	45850047	1	-0.479788	-0.62567	-0.31834	1.14243e-06	Adverse bivariate loci	Adverse bivariate loci	1	0.11442	-0.1523	0.38604	0.38042	neutral	neutral	1	0.564954	0.40043	0.71888	1.00199e-07	Adverse bivariate loci	Adverse bivariate loci
251	2	45850048	46499326	1	-0.417076	-0.59434	-0.21801	0.0001949	neutral	Adverse bivariate loci	1	-0.0224029	-0.32955	0.26535	0.877394	neutral	neutral	1	0.475756	0.23699	0.70182	0.000904655	neutral	Adverse bivariate loci
252	2	46499327	47320114	1	-0.290528	-0.46563	-0.09566	0.00510268	neutral	Adverse bivariate loci	1	0.250441	-0.00202	0.51516	0.0499487	neutral	Adverse bivariate loci	1	0.377159	0.15143	0.58422	0.00282636	neutral	Adverse bivariate loci
253	2	47320115	48171058	1	-0.422059	-0.59516	-0.23918	0.000107008	neutral	Adverse bivariate loci	N/A	N/A	N/A	N/A	N/A	N/A	N/A	1	0.625314	0.45489	0.79086	1.08478e-07	Adverse bivariate loci	Adverse bivariate loci
254	2	48171059	49114132	1	-0.512913	-0.64974	-0.37046	2.59784e-08	Adverse bivariate loci	Adverse bivariate loci	N/A	N/A	N/A	N/A	N/A	N/A	N/A	1	0.42477	0.25462	0.57897	2.29978e-05	Adverse bivariate loci	Adverse bivariate loci
255	2	49114133	49849185	1	-0.470041	-0.71631	-0.19561	0.00271	neutral	Adverse bivariate loci	N/A	N/A	N/A	N/A	N/A	N/A	N/A	1	0.567007	0.31429	0.80029	0.00022283	neutral	Adverse bivariate loci
256	2	49849186	50756240	1	-0.785472	-0.99106	-0.60281	1.1903e-08	Adverse bivariate loci	Adverse bivariate loci	N/A	N/A	N/A	N/A	N/A	N/A	N/A	1	0.943238	0.79033	1	2.76544e-12	Adverse bivariate loci	Adverse bivariate loci
257	2	50756241	51669493	N/A	N/A	N/A	N/A	N/A	N/A	N/A	N/A	N/A	N/A	N/A	N/A	N/A	N/A	1	0.817252	0.65505	1	5.50347e-10	Adverse bivariate loci	Adverse bivariate loci
258	2	51669494	52494111	1	-0.596708	-0.8141	-0.37314	3.02727e-05	neutral	Adverse bivariate loci	N/A	N/A	N/A	N/A	N/A	N/A	N/A	1	0.441031	0.15998	0.7008	0.00420365	neutral	Adverse bivariate loci
259	2	52494112	53032976	N/A	N/A	N/A	N/A	N/A	N/A	N/A	N/A	N/A	N/A	N/A	N/A	N/A	N/A	N/A	N/A	N/A	N/A	N/A	N/A	N/A
260	2	53032977	53852120	1	-0.493741	-0.66073	-0.30536	1.00464e-05	Adverse bivariate loci	Adverse bivariate loci	N/A	N/A	N/A	N/A	N/A	N/A	N/A	1	0.462978	0.23076	0.67771	0.000451119	neutral	Adverse bivariate loci
261	2	53852121	54688234	1	-0.402884	-0.65649	-0.10878	0.0105958	neutral	Adverse bivariate loci	N/A	N/A	N/A	N/A	N/A	N/A	N/A	1	0.466101	0.21076	0.68809	0.00152691	neutral	Adverse bivariate loci
262	2	54688235	55663336	1	-0.483044	-0.67863	-0.26329	0.000146983	neutral	Adverse bivariate loci	1	-0.364338	-0.67497	-0.09093	0.010801	neutral	Protective bivariate loci	N/A	N/A	N/A	N/A	N/A	N/A	N/A
263	2	55663337	56394698	1	0.174523	-0.11236	0.55452	0.249101	neutral	neutral	1	-0.108293	-0.44465	0.20506	0.491467	neutral	neutral	1	-0.170884	-0.54698	0.11698	0.265647	neutral	neutral
264	2	56394699	57433653	1	-0.586569	-0.76029	-0.40779	6.70361e-07	Adverse bivariate loci	Adverse bivariate loci	N/A	N/A	N/A	N/A	N/A	N/A	N/A	1	0.62867	0.44931	0.79916	2.92894e-07	Adverse bivariate loci	Adverse bivariate loci
265	2	57433654	57952945	1	-0.599706	-0.88093	-0.30085	0.000907148	neutral	Adverse bivariate loci	1	0.0909313	-0.25013	0.4337	0.586041	neutral	neutral	N/A	N/A	N/A	N/A	N/A	N/A	N/A
266	2	57952946	59251996	1	-0.883471	-0.97714	-0.79224	6.03449e-25	Adverse bivariate loci	Adverse bivariate loci	1	-0.237998	-0.47151	-0.02759	0.0296932	neutral	Protective bivariate loci	1	0.675684	0.53489	0.82175	2.06831e-11	Adverse bivariate loci	Adverse bivariate loci
267	2	59251997	60775066	1	-0.671017	-0.78476	-0.551	4.24034e-15	Adverse bivariate loci	Adverse bivariate loci	N/A	N/A	N/A	N/A	N/A	N/A	N/A	1	0.725767	0.59267	0.85874	2.30511e-13	Adverse bivariate loci	Adverse bivariate loci
268	2	60775067	62429910	1	-0.375257	-0.56043	-0.16773	0.00111544	neutral	Adverse bivariate loci	N/A	N/A	N/A	N/A	N/A	N/A	N/A	1	0.41164	0.17369	0.62867	0.00198435	neutral	Adverse bivariate loci
269	2	62429911	63672118	1	-0.518777	-0.66558	-0.36087	1.06929e-07	Adverse bivariate loci	Adverse bivariate loci	1	0.277922	0.08786	0.47177	0.004677	neutral	Adverse bivariate loci	1	0.576682	0.40077	0.74602	6.76906e-07	Adverse bivariate loci	Adverse bivariate loci
270	2	63672119	64696089	1	-0.341861	-0.53943	-0.1227	0.00415388	neutral	Adverse bivariate loci	1	0.176242	-0.10834	0.48171	0.224776	neutral	neutral	1	0.355477	0.0964	0.58656	0.0111866	neutral	Adverse bivariate loci
271	2	64696090	65938002	1	-0.140849	-0.32293	0.06796	0.174454	neutral	neutral	1	0.350482	0.07631	0.65219	0.0146531	neutral	Adverse bivariate loci	1	0.318961	0.0963	0.51395	0.00663058	neutral	Adverse bivariate loci
272	2	65938003	67224027	1	-0.157361	-0.39833	0.14328	0.264514	neutral	neutral	N/A	N/A	N/A	N/A	N/A	N/A	N/A	1	0.349735	0.06343	0.5918	0.0213896	neutral	Adverse bivariate loci
273	2	67224028	67979828	1	-0.256879	-0.46572	-0.02576	0.0299616	neutral	Adverse bivariate loci	N/A	N/A	N/A	N/A	N/A	N/A	N/A	1	0.359303	0.18061	0.52316	0.000369743	neutral	Adverse bivariate loci
274	2	67979829	68877774	1	-0.37881	-0.60349	-0.12043	0.0064632	neutral	Adverse bivariate loci	N/A	N/A	N/A	N/A	N/A	N/A	N/A	1	0.489493	0.24714	0.71139	0.000776314	neutral	Adverse bivariate loci
275	2	68877775	70756283	1	-0.37459	-0.54807	-0.18391	0.000442463	neutral	Adverse bivariate loci	1	-0.22167	-0.54025	0.05307	0.118151	neutral	neutral	1	0.241116	-0.0214	0.4676	0.0710715	neutral	neutral
276	2	70756284	71385813	1	-0.50843	-0.67101	-0.33017	1.85002e-06	Adverse bivariate loci	Adverse bivariate loci	N/A	N/A	N/A	N/A	N/A	N/A	N/A	1	0.580446	0.40024	0.74423	5.39261e-07	Adverse bivariate loci	Adverse bivariate loci
277	2	71385814	72160302	1	-0.490877	-0.66281	-0.29806	1.47141e-05	Adverse bivariate loci	Adverse bivariate loci	1	-0.117825	-0.43268	0.17085	0.42648	neutral	neutral	1	0.104485	-0.16453	0.3281	0.416001	neutral	neutral
278	2	72160303	73544290	1	-0.418488	-0.68226	-0.12162	0.00807652	neutral	Adverse bivariate loci	N/A	N/A	N/A	N/A	N/A	N/A	N/A	N/A	N/A	N/A	N/A	N/A	N/A	N/A
279	2	73544291	75148103	1	-0.215935	-0.43565	0.04526	0.0939361	neutral	neutral	N/A	N/A	N/A	N/A	N/A	N/A	N/A	1	0.0377127	-0.33443	0.33001	0.813556	neutral	neutral
280	2	75148104	75942397	1	-0.477459	-0.69946	-0.2376	0.000823105	neutral	Adverse bivariate loci	N/A	N/A	N/A	N/A	N/A	N/A	N/A	1	0.673582	0.49081	0.84951	8.89019e-08	Adverse bivariate loci	Adverse bivariate loci
281	2	75942398	76649030	1	-0.383058	-0.67104	-0.05711	0.0263212	neutral	Adverse bivariate loci	N/A	N/A	N/A	N/A	N/A	N/A	N/A	N/A	N/A	N/A	N/A	N/A	N/A	N/A
282	2	76649031	77372830	1	-0.67648	-0.8442	-0.50318	2.91142e-08	Adverse bivariate loci	Adverse bivariate loci	N/A	N/A	N/A	N/A	N/A	N/A	N/A	1	0.620594	0.41616	0.81196	4.41892e-06	Adverse bivariate loci	Adverse bivariate loci
283	2	77372831	78080057	1	-0.473455	-0.66697	-0.26078	0.000170177	neutral	Adverse bivariate loci	N/A	N/A	N/A	N/A	N/A	N/A	N/A	1	0.516273	0.32335	0.6992	2.14424e-05	Adverse bivariate loci	Adverse bivariate loci
284	2	78080058	79019676	N/A	N/A	N/A	N/A	N/A	N/A	N/A	N/A	N/A	N/A	N/A	N/A	N/A	N/A	N/A	N/A	N/A	N/A	N/A	N/A	N/A
285	2	79019677	79900055	1	-0.636905	-0.79421	-0.4709	2.38539e-08	Adverse bivariate loci	Adverse bivariate loci	N/A	N/A	N/A	N/A	N/A	N/A	N/A	N/A	N/A	N/A	N/A	N/A	N/A	N/A
286	2	79900056	80737811	1	-0.588758	-0.75939	-0.40836	3.85662e-07	Adverse bivariate loci	Adverse bivariate loci	N/A	N/A	N/A	N/A	N/A	N/A	N/A	1	0.446809	0.27404	0.60204	7.42915e-06	Adverse bivariate loci	Adverse bivariate loci
287	2	80737812	81623357	1	-0.713842	-0.89741	-0.5339	7.86767e-08	Adverse bivariate loci	Adverse bivariate loci	N/A	N/A	N/A	N/A	N/A	N/A	N/A	1	0.435025	0.16475	0.6721	0.00383177	neutral	Adverse bivariate loci
288	2	81623358	82941455	1	-0.374462	-0.68379	0.00261	0.0474226	neutral	Adverse bivariate loci	N/A	N/A	N/A	N/A	N/A	N/A	N/A	1	0.417895	0.06659	0.72518	0.0234696	neutral	Adverse bivariate loci
289	2	82941456	84395899	N/A	N/A	N/A	N/A	N/A	N/A	N/A	N/A	N/A	N/A	N/A	N/A	N/A	N/A	1	0.816128	0.58042	1	3.34744e-06	Adverse bivariate loci	Adverse bivariate loci
290	2	84395900	85992794	1	-0.368821	-0.56993	-0.14661	0.00352275	neutral	Adverse bivariate loci	1	0.0807809	-0.21962	0.37818	0.588102	neutral	neutral	1	0.267955	-0.0258	0.51475	0.0657248	neutral	neutral
291	2	85992795	86867032	1	-0.464309	-0.68812	-0.21046	0.0013679	neutral	Adverse bivariate loci	1	0.321519	0.01551	0.6563	0.0471988	neutral	Adverse bivariate loci	1	0.597132	0.32369	0.86618	0.000496017	neutral	Adverse bivariate loci
292	2	86867033	88547312	1	-0.312115	-0.54217	-0.04696	0.0263616	neutral	Adverse bivariate loci	1	0.251355	-0.00453	0.50847	0.0525487	neutral	neutral	1	0.490495	0.25316	0.71379	0.000616497	neutral	Adverse bivariate loci
293	2	88547313	91860961	N/A	N/A	N/A	N/A	N/A	N/A	N/A	N/A	N/A	N/A	N/A	N/A	N/A	N/A	N/A	N/A	N/A	N/A	N/A	N/A	N/A
294	2	91860962	97339301	1	-0.162964	-0.44384	0.19408	0.325909	neutral	neutral	N/A	N/A	N/A	N/A	N/A	N/A	N/A	1	0.0350966	-0.34476	0.32123	0.829077	neutral	neutral
295	2	97339302	98989360	1	-0.625282	-0.7647	-0.47504	5.2196e-09	Adverse bivariate loci	Adverse bivariate loci	N/A	N/A	N/A	N/A	N/A	N/A	N/A	1	0.387244	0.1789	0.56798	0.000752457	neutral	Adverse bivariate loci
296	2	98989361	100202436	1	-0.479163	-0.69789	-0.23202	0.000767946	neutral	Adverse bivariate loci	N/A	N/A	N/A	N/A	N/A	N/A	N/A	1	0.38273	0.14611	0.58749	0.00324413	neutral	Adverse bivariate loci
297	2	100202437	101556799	1	-0.577553	-0.69843	-0.45032	1.74495e-11	Adverse bivariate loci	Adverse bivariate loci	N/A	N/A	N/A	N/A	N/A	N/A	N/A	1	0.474141	0.2931	0.64466	1.06109e-05	Adverse bivariate loci	Adverse bivariate loci
298	2	101556800	102494487	1	-0.434279	-0.62073	-0.23297	0.000240756	neutral	Adverse bivariate loci	1	0.144319	-0.11583	0.41343	0.269421	neutral	neutral	1	0.50306	0.30366	0.68346	2.10795e-05	Adverse bivariate loci	Adverse bivariate loci
299	2	102494488	103305257	1	-0.118315	-0.35476	0.17027	0.380786	neutral	neutral	N/A	N/A	N/A	N/A	N/A	N/A	N/A	1	0.283248	-0.03197	0.5477	0.071212	neutral	neutral
300	2	103305258	105120578	1	-0.6705	-0.80327	-0.53389	2.92563e-12	Adverse bivariate loci	Adverse bivariate loci	N/A	N/A	N/A	N/A	N/A	N/A	N/A	1	0.598654	0.43829	0.75929	1.66598e-08	Adverse bivariate loci	Adverse bivariate loci
301	2	105120579	106546524	1	-0.522343	-0.70817	-0.32298	1.40392e-05	Adverse bivariate loci	Adverse bivariate loci	N/A	N/A	N/A	N/A	N/A	N/A	N/A	1	0.502276	0.30394	0.68778	3.16917e-05	neutral	Adverse bivariate loci
302	2	106546525	107412295	1	-0.652775	-0.83016	-0.47359	9.72755e-08	Adverse bivariate loci	Adverse bivariate loci	1	0.0935083	-0.24691	0.43461	0.567382	neutral	neutral	1	0.585152	0.3233	0.84465	0.000305595	neutral	Adverse bivariate loci
303	2	107412296	108417773	1	-0.364341	-0.60315	-0.10126	0.0120052	neutral	Adverse bivariate loci	N/A	N/A	N/A	N/A	N/A	N/A	N/A	N/A	N/A	N/A	N/A	N/A	N/A	N/A
304	2	108417774	110097868	1	-0.447299	-0.70397	-0.16534	0.00477947	neutral	Adverse bivariate loci	N/A	N/A	N/A	N/A	N/A	N/A	N/A	N/A	N/A	N/A	N/A	N/A	N/A	N/A
305	2	110097869	112644828	1	-0.205786	-0.35854	-0.03739	0.0191635	neutral	Adverse bivariate loci	1	0.286472	0.02699	0.55987	0.0323069	neutral	Adverse bivariate loci	1	-0.0576341	-0.2672	0.12652	0.547799	neutral	neutral
306	2	112644829	113930668	1	-0.31579	-0.47806	-0.13808	0.00134751	neutral	Adverse bivariate loci	1	0.0335465	-0.20581	0.26908	0.776653	neutral	neutral	1	0.511385	0.3301	0.67741	5.00431e-06	Adverse bivariate loci	Adverse bivariate loci
307	2	113930669	115203835	1	-0.346104	-0.5377	-0.13088	0.00348777	neutral	Adverse bivariate loci	1	-0.114466	-0.41189	0.17303	0.424835	neutral	neutral	1	0.452817	0.21005	0.67979	0.00134158	neutral	Adverse bivariate loci
308	2	115203836	116415816	1	-0.606753	-0.76965	-0.43614	8.21528e-08	Adverse bivariate loci	Adverse bivariate loci	N/A	N/A	N/A	N/A	N/A	N/A	N/A	1	0.508133	0.26647	0.72508	0.000324852	neutral	Adverse bivariate loci
309	2	116415817	117822516	1	-0.743648	-0.94223	-0.55057	1.3171e-07	Adverse bivariate loci	Adverse bivariate loci	N/A	N/A	N/A	N/A	N/A	N/A	N/A	N/A	N/A	N/A	N/A	N/A	N/A	N/A
310	2	117822517	118663653	1	-0.175029	-0.45056	0.17731	0.280963	neutral	neutral	1	0.0938062	-0.17279	0.35939	0.472453	neutral	neutral	N/A	N/A	N/A	N/A	N/A	N/A	N/A
311	2	118663654	119635489	1	-0.24699	-0.48108	0.03314	0.0783342	neutral	neutral	1	-0.229585	-0.45285	-0.01923	0.0332806	neutral	Protective bivariate loci	1	-0.0347406	-0.3766	0.23382	0.814176	neutral	neutral
312	2	119635490	121073752	1	-0.582886	-0.78605	-0.37357	1.53003e-05	Adverse bivariate loci	Adverse bivariate loci	1	-0.34403	-0.69517	-0.04045	0.0280979	neutral	Protective bivariate loci	1	0.338022	0.11026	0.54207	0.00477834	neutral	Adverse bivariate loci
313	2	121073753	122026817	1	-0.142833	-0.31807	0.05817	0.144923	neutral	neutral	1	-0.0786366	-0.30689	0.14626	0.484087	neutral	neutral	1	0.106473	-0.07143	0.26283	0.226846	neutral	neutral
314	2	122026818	123219243	1	-0.0457813	-0.36213	0.39133	0.800182	neutral	neutral	N/A	N/A	N/A	N/A	N/A	N/A	N/A	N/A	N/A	N/A	N/A	N/A	N/A	N/A
315	2	123219244	123929872	1	-0.383675	-0.67278	-0.04763	0.0306181	neutral	Adverse bivariate loci	N/A	N/A	N/A	N/A	N/A	N/A	N/A	N/A	N/A	N/A	N/A	N/A	N/A	N/A
316	2	123929873	124730991	N/A	N/A	N/A	N/A	N/A	N/A	N/A	N/A	N/A	N/A	N/A	N/A	N/A	N/A	N/A	N/A	N/A	N/A	N/A	N/A	N/A
317	2	124730992	125741528	1	-0.625884	-0.8214	-0.4227	3.26085e-06	Adverse bivariate loci	Adverse bivariate loci	1	-0.0843875	-0.38669	0.2042	0.553672	neutral	neutral	1	0.348092	0.03224	0.60506	0.0299692	neutral	Adverse bivariate loci
318	2	125741529	126754027	N/A	N/A	N/A	N/A	N/A	N/A	N/A	N/A	N/A	N/A	N/A	N/A	N/A	N/A	N/A	N/A	N/A	N/A	N/A	N/A	N/A
319	2	126754028	127895644	1	-0.61185	-0.86759	-0.36578	9.8843e-05	neutral	Adverse bivariate loci	N/A	N/A	N/A	N/A	N/A	N/A	N/A	1	0.311512	0.02904	0.55757	0.0357616	neutral	Adverse bivariate loci
320	2	127895645	129486897	1	-0.543983	-0.7268	-0.34831	6.70862e-06	Adverse bivariate loci	Adverse bivariate loci	N/A	N/A	N/A	N/A	N/A	N/A	N/A	N/A	N/A	N/A	N/A	N/A	N/A	N/A
321	2	129486898	130485398	1	-0.176106	-0.4506	0.15497	0.268143	neutral	neutral	N/A	N/A	N/A	N/A	N/A	N/A	N/A	1	0.437787	0.11228	0.70774	0.0116272	neutral	Adverse bivariate loci
322	2	130485399	131760638	1	-0.667395	-0.93371	-0.4102	6.37702e-05	neutral	Adverse bivariate loci	N/A	N/A	N/A	N/A	N/A	N/A	N/A	1	0.484742	0.16896	0.76776	0.00648862	neutral	Adverse bivariate loci
323	2	131760639	132598285	1	-0.649608	-0.94689	-0.3608	0.000444703	neutral	Adverse bivariate loci	N/A	N/A	N/A	N/A	N/A	N/A	N/A	1	0.431188	0.09869	0.71431	0.0162687	neutral	Adverse bivariate loci
324	2	132598286	133352950	N/A	N/A	N/A	N/A	N/A	N/A	N/A	N/A	N/A	N/A	N/A	N/A	N/A	N/A	N/A	N/A	N/A	N/A	N/A	N/A	N/A
325	2	133352951	134359059	1	-0.428803	-0.58648	-0.25702	1.84527e-05	Adverse bivariate loci	Adverse bivariate loci	1	-0.006548	-0.23807	0.22147	0.954629	neutral	neutral	1	0.683931	0.53395	0.82571	8.75299e-11	Adverse bivariate loci	Adverse bivariate loci
326	2	134359060	135160197	1	-0.637878	-0.79305	-0.47509	1.62574e-08	Adverse bivariate loci	Adverse bivariate loci	1	0.0650727	-0.20925	0.33246	0.62837	neutral	neutral	1	0.672666	0.49706	0.83588	4.10472e-08	Adverse bivariate loci	Adverse bivariate loci
327	2	135160198	137061003	1	-0.569559	-0.71897	-0.40159	1.09591e-07	Adverse bivariate loci	Adverse bivariate loci	1	-0.19522	-0.41062	0.01797	0.0724155	neutral	neutral	1	0.516054	0.31117	0.7065	5.32483e-05	neutral	Adverse bivariate loci
328	2	137061004	138073791	N/A	N/A	N/A	N/A	N/A	N/A	N/A	1	0.336084	-0.03537	0.74939	0.0714777	neutral	neutral	N/A	N/A	N/A	N/A	N/A	N/A	N/A
329	2	138073792	139505819	1	-0.580792	-0.81236	-0.34105	0.00012316	neutral	Adverse bivariate loci	N/A	N/A	N/A	N/A	N/A	N/A	N/A	1	0.448015	0.14944	0.71919	0.00811436	neutral	Adverse bivariate loci
330	2	139505820	140934531	1	-0.310042	-0.56807	-0.00094	0.0490373	neutral	Adverse bivariate loci	N/A	N/A	N/A	N/A	N/A	N/A	N/A	1	0.501548	0.20548	0.77259	0.00330769	neutral	Adverse bivariate loci
331	2	140934532	141802664	N/A	N/A	N/A	N/A	N/A	N/A	N/A	N/A	N/A	N/A	N/A	N/A	N/A	N/A	N/A	N/A	N/A	N/A	N/A	N/A	N/A
332	2	141802665	142494980	1	-0.583806	-0.78959	-0.37584	1.15315e-05	Adverse bivariate loci	Adverse bivariate loci	1	-0.238349	-0.52759	0.02931	0.0794665	neutral	neutral	1	0.504692	0.25731	0.74796	0.0005514	neutral	Adverse bivariate loci
333	2	142494981	143259780	1	-0.624969	-0.84572	-0.38904	3.38876e-05	neutral	Adverse bivariate loci	N/A	N/A	N/A	N/A	N/A	N/A	N/A	1	0.697667	0.46211	0.94052	2.04169e-05	Adverse bivariate loci	Adverse bivariate loci
334	2	143259781	144503688	1	-0.528932	-0.697	-0.34811	2.03375e-06	Adverse bivariate loci	Adverse bivariate loci	N/A	N/A	N/A	N/A	N/A	N/A	N/A	1	0.428486	0.16798	0.66635	0.00327923	neutral	Adverse bivariate loci
335	2	144503689	145977920	1	-0.712254	-0.81241	-0.607	1.16645e-19	Adverse bivariate loci	Adverse bivariate loci	N/A	N/A	N/A	N/A	N/A	N/A	N/A	1	0.6793	0.53809	0.81809	1.23083e-11	Adverse bivariate loci	Adverse bivariate loci
336	2	145977921	147252196	1	-0.448901	-0.59408	-0.29052	1.23239e-06	Adverse bivariate loci	Adverse bivariate loci	1	-0.416953	-0.70691	-0.17583	0.00100204	neutral	Protective bivariate loci	1	0.551579	0.3834	0.70851	1.91499e-07	Adverse bivariate loci	Adverse bivariate loci
337	2	147252197	149568875	1	-0.535506	-0.67807	-0.37729	5.65436e-08	Adverse bivariate loci	Adverse bivariate loci	1	0.0359866	-0.21368	0.29421	0.774154	neutral	neutral	1	0.636487	0.49204	0.78005	4.80606e-10	Adverse bivariate loci	Adverse bivariate loci
338	2	149568876	151428988	N/A	N/A	N/A	N/A	N/A	N/A	N/A	N/A	N/A	N/A	N/A	N/A	N/A	N/A	N/A	N/A	N/A	N/A	N/A	N/A	N/A
339	2	151428989	152497375	1	-0.567402	-0.8327	-0.29029	0.000620706	neutral	Adverse bivariate loci	N/A	N/A	N/A	N/A	N/A	N/A	N/A	1	0.127116	-0.28611	0.43902	0.483818	neutral	neutral
340	2	152497376	153999309	1	-0.270514	-0.49681	-0.00139	0.0457957	neutral	Adverse bivariate loci	N/A	N/A	N/A	N/A	N/A	N/A	N/A	1	0.514115	0.25627	0.74886	0.000625296	neutral	Adverse bivariate loci
341	2	153999310	155207969	N/A	N/A	N/A	N/A	N/A	N/A	N/A	N/A	N/A	N/A	N/A	N/A	N/A	N/A	N/A	N/A	N/A	N/A	N/A	N/A	N/A
342	2	155207970	156130947	1	-0.231511	-0.44307	0.01471	0.0624518	neutral	neutral	1	0.197751	-0.12337	0.53099	0.206867	neutral	neutral	1	0.500283	0.28434	0.69065	7.42971e-05	neutral	Adverse bivariate loci
343	2	156130948	157556096	1	-0.346887	-0.53409	-0.13517	0.00256817	neutral	Adverse bivariate loci	N/A	N/A	N/A	N/A	N/A	N/A	N/A	1	0.440421	0.22297	0.63164	0.000458986	neutral	Adverse bivariate loci
344	2	157556097	159040979	1	-0.300026	-0.4684	-0.11676	0.00235756	neutral	Adverse bivariate loci	1	0.220909	0.04133	0.40211	0.018112	neutral	Adverse bivariate loci	1	0.228634	0.03669	0.39168	0.0183315	neutral	Adverse bivariate loci
345	2	159040980	160200379	1	-0.426591	-0.57074	-0.26477	4.60145e-06	Adverse bivariate loci	Adverse bivariate loci	N/A	N/A	N/A	N/A	N/A	N/A	N/A	1	0.521116	0.32216	0.70542	1.66671e-05	Adverse bivariate loci	Adverse bivariate loci
346	2	160200380	161432089	1	-0.717394	-0.83237	-0.59895	5.63853e-15	Adverse bivariate loci	Adverse bivariate loci	N/A	N/A	N/A	N/A	N/A	N/A	N/A	1	0.477501	0.32374	0.61929	3.2352e-07	Adverse bivariate loci	Adverse bivariate loci
347	2	161432090	163607635	1	-0.135471	-0.32562	0.08013	0.204378	neutral	neutral	N/A	N/A	N/A	N/A	N/A	N/A	N/A	1	0.633378	0.45436	0.80376	1.25675e-07	Adverse bivariate loci	Adverse bivariate loci
348	2	163607636	164702312	1	-0.268594	-0.4466	-0.06553	0.0113086	neutral	Adverse bivariate loci	N/A	N/A	N/A	N/A	N/A	N/A	N/A	1	0.0666892	-0.15395	0.25652	0.528683	neutral	neutral
349	2	164702313	165917788	1	0.185604	0.03362	0.34717	0.0131344	neutral	Protective bivariate loci	1	-0.180352	-0.42742	0.06087	0.140492	neutral	neutral	1	-0.257298	-0.41131	-0.11538	0.000393021	neutral	Protective bivariate loci
350	2	165917789	167488576	1	-0.216842	-0.36908	-0.05225	0.0138236	neutral	Adverse bivariate loci	1	-0.223019	-0.52668	0.03202	0.0872804	neutral	neutral	1	0.056888	-0.14385	0.22839	0.555459	neutral	neutral
351	2	167488577	168437445	1	-0.329501	-0.59316	-0.00653	0.0407145	neutral	Adverse bivariate loci	N/A	N/A	N/A	N/A	N/A	N/A	N/A	1	0.552912	0.22391	0.86092	0.00412025	neutral	Adverse bivariate loci
352	2	168437446	169224445	1	-0.295518	-0.48992	-0.0894	0.00773588	neutral	Adverse bivariate loci	N/A	N/A	N/A	N/A	N/A	N/A	N/A	1	0.25915	0.01041	0.47622	0.0446936	neutral	Adverse bivariate loci
353	2	169224446	170155561	1	-0.334596	-0.49006	-0.15848	0.000483539	neutral	Adverse bivariate loci	1	0.286737	0.12679	0.45242	0.000764521	neutral	Adverse bivariate loci	1	0.440353	0.28803	0.58177	1.30171e-06	Adverse bivariate loci	Adverse bivariate loci
354	2	170155562	170865765	1	0.0840306	-0.23794	0.51758	0.628027	neutral	neutral	N/A	N/A	N/A	N/A	N/A	N/A	N/A	1	0.11092	-0.31253	0.42844	0.541991	neutral	neutral
355	2	170865766	171566482	1	-0.418222	-0.57156	-0.25044	1.51866e-05	Adverse bivariate loci	Adverse bivariate loci	1	0.0252256	-0.23639	0.28762	0.847237	neutral	neutral	1	0.452648	0.30443	0.59022	4.17178e-07	Adverse bivariate loci	Adverse bivariate loci
356	2	171566483	172501315	1	-0.435488	-0.68944	-0.13777	0.00726814	neutral	Adverse bivariate loci	N/A	N/A	N/A	N/A	N/A	N/A	N/A	1	0.44554	0.14641	0.71567	0.00919783	neutral	Adverse bivariate loci
357	2	172501316	173287857	1	-0.30918	-0.51351	-0.06906	0.0128791	neutral	Adverse bivariate loci	1	-0.166323	-0.48359	0.12584	0.259514	neutral	neutral	1	0.333481	0.07542	0.56512	0.0168255	neutral	Adverse bivariate loci
358	2	173287858	174118389	1	-0.44042	-0.60944	-0.25376	4.04791e-05	neutral	Adverse bivariate loci	1	0.166634	-0.14296	0.47802	0.270055	neutral	neutral	1	0.243498	-0.04752	0.49453	0.0914046	neutral	neutral
359	2	174118390	174927563	1	-0.18452	-0.35979	0.00728	0.0581869	neutral	neutral	1	-0.317632	-0.55341	-0.10006	0.00466491	neutral	Protective bivariate loci	1	0.181832	-0.02058	0.35862	0.0706599	neutral	neutral
360	2	174927564	176734750	1	-0.451836	-0.61058	-0.28987	5.16649e-06	Adverse bivariate loci	Adverse bivariate loci	N/A	N/A	N/A	N/A	N/A	N/A	N/A	1	0.6745	0.52645	0.82101	2.83735e-10	Adverse bivariate loci	Adverse bivariate loci
361	2	176734751	178149981	1	-0.359896	-0.50711	-0.19316	8.64652e-05	neutral	Adverse bivariate loci	1	0.118993	-0.1266	0.36244	0.325384	neutral	neutral	1	0.473742	0.29259	0.64261	1.19723e-05	Adverse bivariate loci	Adverse bivariate loci
362	2	178149982	179224870	1	-0.194244	-0.43156	0.08278	0.160366	neutral	neutral	1	-0.209273	-0.63975	0.16386	0.264891	neutral	neutral	1	0.11393	-0.16608	0.34586	0.382852	neutral	neutral
363	2	179224871	180336045	1	-0.57743	-0.75073	-0.39663	8.56318e-07	Adverse bivariate loci	Adverse bivariate loci	N/A	N/A	N/A	N/A	N/A	N/A	N/A	1	0.41784	0.20443	0.61068	0.000696036	neutral	Adverse bivariate loci
364	2	180336046	181309939	1	-0.445644	-0.60365	-0.27722	1.1816e-05	Adverse bivariate loci	Adverse bivariate loci	N/A	N/A	N/A	N/A	N/A	N/A	N/A	1	0.608373	0.43196	0.77356	1.06935e-07	Adverse bivariate loci	Adverse bivariate loci
365	2	181309940	182307877	N/A	N/A	N/A	N/A	N/A	N/A	N/A	N/A	N/A	N/A	N/A	N/A	N/A	N/A	1	0.49451	0.24789	0.72441	0.000974537	neutral	Adverse bivariate loci
366	2	182307878	183352290	1	-0.649994	-0.91399	-0.38688	0.00010844	neutral	Adverse bivariate loci	N/A	N/A	N/A	N/A	N/A	N/A	N/A	N/A	N/A	N/A	N/A	N/A	N/A	N/A
367	2	183352291	184148655	N/A	N/A	N/A	N/A	N/A	N/A	N/A	N/A	N/A	N/A	N/A	N/A	N/A	N/A	N/A	N/A	N/A	N/A	N/A	N/A	N/A
368	2	184148656	184866232	1	-0.438541	-0.65959	-0.1905	0.00176336	neutral	Adverse bivariate loci	N/A	N/A	N/A	N/A	N/A	N/A	N/A	1	0.508964	0.23232	0.74824	0.00111651	neutral	Adverse bivariate loci
369	2	184866233	186244920	1	-0.750832	-0.94007	-0.55753	8.63825e-08	Adverse bivariate loci	Adverse bivariate loci	N/A	N/A	N/A	N/A	N/A	N/A	N/A	1	0.707094	0.5043	0.89528	3.83693e-07	Adverse bivariate loci	Adverse bivariate loci
370	2	186244921	187498047	1	-0.433866	-0.66725	-0.169	0.00281436	neutral	Adverse bivariate loci	N/A	N/A	N/A	N/A	N/A	N/A	N/A	1	0.539023	0.28405	0.76866	0.000424547	neutral	Adverse bivariate loci
371	2	187498048	188895310	1	-0.309615	-0.52278	-0.05753	0.0160429	neutral	Adverse bivariate loci	N/A	N/A	N/A	N/A	N/A	N/A	N/A	1	0.138593	-0.15711	0.3868	0.323136	neutral	neutral
372	2	188895311	189882702	1	-0.4403	-0.74445	-0.0765	0.0201787	neutral	Adverse bivariate loci	N/A	N/A	N/A	N/A	N/A	N/A	N/A	N/A	N/A	N/A	N/A	N/A	N/A	N/A
373	2	189882703	191051954	1	-0.678159	-0.90811	-0.44701	1.30479e-05	Adverse bivariate loci	Adverse bivariate loci	N/A	N/A	N/A	N/A	N/A	N/A	N/A	1	0.164597	-0.16486	0.43292	0.281639	neutral	neutral
374	2	191051955	193033982	1	-0.477704	-0.64357	-0.29402	1.20346e-05	Adverse bivariate loci	Adverse bivariate loci	N/A	N/A	N/A	N/A	N/A	N/A	N/A	1	0.270749	0.00766	0.48679	0.0382744	neutral	Adverse bivariate loci
375	2	193033983	195300250	1	-0.346162	-0.60336	-0.04176	0.0286282	neutral	Adverse bivariate loci	N/A	N/A	N/A	N/A	N/A	N/A	N/A	N/A	N/A	N/A	N/A	N/A	N/A	N/A
376	2	195300251	196446299	1	-0.27646	-0.53388	0.02788	0.0738786	neutral	neutral	N/A	N/A	N/A	N/A	N/A	N/A	N/A	1	0.607285	0.30545	0.90255	0.00114447	neutral	Adverse bivariate loci
377	2	196446300	198140350	1	-0.454469	-0.62863	-0.25876	5.91525e-05	neutral	Adverse bivariate loci	N/A	N/A	N/A	N/A	N/A	N/A	N/A	1	0.39888	0.17684	0.59581	0.000948987	neutral	Adverse bivariate loci
378	2	198140351	199654969	1	-0.500515	-0.6952	-0.27844	0.000108958	neutral	Adverse bivariate loci	N/A	N/A	N/A	N/A	N/A	N/A	N/A	N/A	N/A	N/A	N/A	N/A	N/A	N/A
379	2	199654970	201324132	1	-0.390669	-0.57166	-0.19297	0.000569676	neutral	Adverse bivariate loci	1	-0.221336	-0.52021	0.05792	0.121268	neutral	neutral	N/A	N/A	N/A	N/A	N/A	N/A	N/A
380	2	201324133	202504862	1	-0.00321315	-0.29569	0.37934	0.984138	neutral	neutral	N/A	N/A	N/A	N/A	N/A	N/A	N/A	1	-0.120637	-0.46549	0.14625	0.396338	neutral	neutral
381	2	202504863	203639686	1	-0.256822	-0.41596	-0.08109	0.005377	neutral	Adverse bivariate loci	1	0.502374	0.2815	0.74598	2.93894e-05	Adverse bivariate loci	Adverse bivariate loci	1	0.511914	0.35352	0.65643	1.49074e-07	Adverse bivariate loci	Adverse bivariate loci
382	2	203639687	205038119	1	-0.264029	-0.45127	-0.05398	0.0186865	neutral	Adverse bivariate loci	1	0.376194	0.1379	0.6319	0.00304277	neutral	Adverse bivariate loci	1	0.736746	0.53092	0.94511	5.58995e-07	Adverse bivariate loci	Adverse bivariate loci
383	2	205038120	206821199	1	-0.640121	-0.8406	-0.44793	4.04139e-07	Adverse bivariate loci	Adverse bivariate loci	N/A	N/A	N/A	N/A	N/A	N/A	N/A	1	0.636408	0.45591	0.81513	8.2946e-08	Adverse bivariate loci	Adverse bivariate loci
384	2	206821200	207726594	1	-0.436297	-0.64353	-0.20879	0.00118347	neutral	Adverse bivariate loci	1	0.0763167	-0.24545	0.39294	0.625229	neutral	neutral	N/A	N/A	N/A	N/A	N/A	N/A	N/A
385	2	207726595	208674588	1	-0.301243	-0.43461	-0.1541	0.000232666	neutral	Adverse bivariate loci	N/A	N/A	N/A	N/A	N/A	N/A	N/A	1	0.615796	0.43551	0.80882	4.41171e-07	Adverse bivariate loci	Adverse bivariate loci
386	2	208674589	209940230	N/A	N/A	N/A	N/A	N/A	N/A	N/A	N/A	N/A	N/A	N/A	N/A	N/A	N/A	N/A	N/A	N/A	N/A	N/A	N/A	N/A
387	2	209940231	210842457	N/A	N/A	N/A	N/A	N/A	N/A	N/A	N/A	N/A	N/A	N/A	N/A	N/A	N/A	N/A	N/A	N/A	N/A	N/A	N/A	N/A
388	2	210842458	212520453	1	-0.77474	-0.90807	-0.64019	3.08087e-13	Adverse bivariate loci	Adverse bivariate loci	N/A	N/A	N/A	N/A	N/A	N/A	N/A	1	0.300636	0.0893	0.49116	0.00881915	neutral	Adverse bivariate loci
389	2	212520454	213194362	1	-0.479219	-0.68396	-0.24874	0.00029899	neutral	Adverse bivariate loci	N/A	N/A	N/A	N/A	N/A	N/A	N/A	1	0.881959	0.68529	1	1.85096e-08	Adverse bivariate loci	Adverse bivariate loci
390	2	213194363	214044566	1	-0.367663	-0.60408	-0.09376	0.0105877	neutral	Adverse bivariate loci	1	0.300935	0.02132	0.60313	0.0352925	neutral	Adverse bivariate loci	N/A	N/A	N/A	N/A	N/A	N/A	N/A
391	2	214044567	215002484	1	-0.88776	-1	-0.68503	1.01792e-07	Adverse bivariate loci	Adverse bivariate loci	N/A	N/A	N/A	N/A	N/A	N/A	N/A	1	0.789574	0.57359	1	2.21619e-06	Adverse bivariate loci	Adverse bivariate loci
392	2	215002485	215899570	1	-0.796086	-0.95428	-0.63976	1.36032e-10	Adverse bivariate loci	Adverse bivariate loci	N/A	N/A	N/A	N/A	N/A	N/A	N/A	1	0.761188	0.59708	0.92574	1.14828e-09	Adverse bivariate loci	Adverse bivariate loci
393	2	215899571	217566011	1	-0.544219	-0.84645	-0.21668	0.00352219	neutral	Adverse bivariate loci	1	0.254104	-0.1386	0.68881	0.196413	neutral	neutral	1	0.226812	-0.11242	0.50174	0.165349	neutral	neutral
394	2	217566012	218396258	1	-0.221742	-0.46081	0.06954	0.119799	neutral	neutral	N/A	N/A	N/A	N/A	N/A	N/A	N/A	1	-0.179773	-0.5577	0.1057	0.238046	neutral	neutral
395	2	218396259	219678783	1	0.0082085	-0.15738	0.19202	0.925644	neutral	neutral	1	0.00032063	-0.20898	0.21158	0.99757	neutral	neutral	1	-0.10935	-0.28104	0.0449	0.173203	neutral	neutral
396	2	219678784	220771552	1	-0.549848	-0.67784	-0.4141	9.73971e-10	Adverse bivariate loci	Adverse bivariate loci	1	-0.241042	-0.53419	0.02175	0.0750731	neutral	neutral	1	0.346596	0.19393	0.48836	5.1377e-05	neutral	Adverse bivariate loci
397	2	220771553	221445191	1	-0.580118	-0.74851	-0.39515	5.25759e-07	Adverse bivariate loci	Adverse bivariate loci	N/A	N/A	N/A	N/A	N/A	N/A	N/A	1	0.524328	0.30901	0.72152	6.83606e-05	neutral	Adverse bivariate loci
398	2	221445192	222327713	1	-0.38563	-0.55136	-0.19979	0.000262031	neutral	Adverse bivariate loci	N/A	N/A	N/A	N/A	N/A	N/A	N/A	1	0.253179	0.02197	0.45826	0.0347934	neutral	Adverse bivariate loci
399	2	222327714	223353965	1	-0.1928	-0.4172	0.07032	0.134011	neutral	neutral	N/A	N/A	N/A	N/A	N/A	N/A	N/A	1	0.376024	0.07304	0.64192	0.0196215	neutral	Adverse bivariate loci
400	2	223353966	224123079	1	-0.0769264	-0.3221	0.22555	0.581235	neutral	neutral	N/A	N/A	N/A	N/A	N/A	N/A	N/A	1	0.0965973	-0.27975	0.38939	0.559004	neutral	neutral
401	2	224123080	224938731	1	-0.594544	-0.778	-0.39854	2.98878e-06	Adverse bivariate loci	Adverse bivariate loci	1	-0.0660265	-0.35499	0.21437	0.635118	neutral	neutral	1	0.465773	0.21186	0.71645	0.00156894	neutral	Adverse bivariate loci
402	2	224938732	226242842	1	-0.317363	-0.50185	-0.10663	0.00505871	neutral	Adverse bivariate loci	1	0.374932	0.08497	0.70391	0.0140373	neutral	Adverse bivariate loci	1	0.48541	0.28863	0.66541	3.62124e-05	neutral	Adverse bivariate loci
403	2	226242843	227557841	1	-0.0399389	-0.1848	0.11619	0.599651	neutral	neutral	1	0.297562	0.02755	0.58595	0.0317388	neutral	Adverse bivariate loci	1	0.0168215	-0.15236	0.16953	0.835014	neutral	neutral
404	2	227557842	228812485	1	-0.121964	-0.35703	0.16904	0.360729	neutral	neutral	1	-0.0410718	-0.38608	0.28188	0.800778	neutral	neutral	1	0.0312981	-0.28166	0.28432	0.823252	neutral	neutral
405	2	228812486	229764918	1	-0.744202	-0.90335	-0.58855	1.18e-10	Adverse bivariate loci	Adverse bivariate loci	N/A	N/A	N/A	N/A	N/A	N/A	N/A	1	0.574417	0.38464	0.76009	3.25267e-06	Adverse bivariate loci	Adverse bivariate loci
406	2	229764919	230541092	1	-0.580682	-0.70482	-0.44828	4.45601e-11	Adverse bivariate loci	Adverse bivariate loci	1	0.324474	0.08203	0.59621	0.0103711	neutral	Adverse bivariate loci	1	0.560093	0.42744	0.68359	5.10856e-11	Adverse bivariate loci	Adverse bivariate loci
407	2	230541093	231847386	1	-0.507538	-0.71428	-0.28349	0.000138717	neutral	Adverse bivariate loci	N/A	N/A	N/A	N/A	N/A	N/A	N/A	1	0.462132	0.24798	0.65203	0.000183487	neutral	Adverse bivariate loci
408	2	231847387	233352722	1	-0.681003	-0.81675	-0.53698	3.19593e-11	Adverse bivariate loci	Adverse bivariate loci	1	0.231722	-0.06337	0.54887	0.115274	neutral	neutral	1	0.548489	0.35383	0.72276	6.04553e-06	Adverse bivariate loci	Adverse bivariate loci
409	2	233352723	234115092	1	-0.320193	-0.50309	-0.10987	0.00433889	neutral	Adverse bivariate loci	1	0.224673	-0.05163	0.52297	0.115778	neutral	neutral	1	0.377036	0.16471	0.5634	0.00133599	neutral	Adverse bivariate loci
410	2	234115093	234945577	1	-0.298006	-0.52058	-0.04452	0.024979	neutral	Adverse bivariate loci	1	0.274674	0.03205	0.52897	0.0274178	neutral	Adverse bivariate loci	1	0.498586	0.34554	0.64239	2.98594e-07	Adverse bivariate loci	Adverse bivariate loci
411	2	234945578	235625789	1	-0.512765	-0.6907	-0.32052	1.38882e-05	Adverse bivariate loci	Adverse bivariate loci	N/A	N/A	N/A	N/A	N/A	N/A	N/A	1	0.561951	0.38063	0.72688	1.39017e-06	Adverse bivariate loci	Adverse bivariate loci
412	2	235625790	236276287	1	-0.0868733	-0.38891	0.31537	0.618023	neutral	neutral	1	0.105281	-0.21412	0.42629	0.505386	neutral	neutral	1	0.244049	-0.04934	0.48652	0.0934163	neutral	neutral
413	2	236276288	237194297	1	-0.434602	-0.59703	-0.25724	2.69836e-05	neutral	Adverse bivariate loci	N/A	N/A	N/A	N/A	N/A	N/A	N/A	1	0.376417	0.13494	0.59865	0.00483008	neutral	Adverse bivariate loci
414	2	237194298	238185482	1	-0.518609	-0.71452	-0.30971	4.09858e-05	neutral	Adverse bivariate loci	N/A	N/A	N/A	N/A	N/A	N/A	N/A	1	0.482503	0.20739	0.73518	0.00200764	neutral	Adverse bivariate loci
415	2	238185483	238814630	1	-0.346558	-0.56066	-0.09742	0.00892801	neutral	Adverse bivariate loci	N/A	N/A	N/A	N/A	N/A	N/A	N/A	N/A	N/A	N/A	N/A	N/A	N/A	N/A
416	2	238814631	239634350	N/A	N/A	N/A	N/A	N/A	N/A	N/A	N/A	N/A	N/A	N/A	N/A	N/A	N/A	N/A	N/A	N/A	N/A	N/A	N/A	N/A
417	2	239634351	240325600	1	-0.387652	-0.55361	-0.20159	0.000208835	neutral	Adverse bivariate loci	N/A	N/A	N/A	N/A	N/A	N/A	N/A	1	0.542986	0.35027	0.71675	5.86384e-06	Adverse bivariate loci	Adverse bivariate loci
418	2	240325601	241113279	1	-0.229979	-0.43597	0.01099	0.0570379	neutral	neutral	1	0.0594661	-0.27343	0.38891	0.707929	neutral	neutral	1	0.187185	-0.15904	0.46817	0.246908	neutral	neutral
419	2	241113280	241910366	1	-0.413551	-0.6047	-0.19872	0.000652299	neutral	Adverse bivariate loci	1	0.183707	-0.11289	0.48236	0.214354	neutral	neutral	1	0.460172	0.21744	0.68094	0.000859111	neutral	Adverse bivariate loci
420	2	241910367	243188366	1	-0.281712	-0.48975	-0.04442	0.0214229	neutral	Adverse bivariate loci	1	0.115927	-0.24945	0.48708	0.512624	neutral	neutral	1	0.149702	-0.15509	0.3978	0.298118	neutral	neutral
421	3	60197	795746	1	-0.572141	-0.778	-0.35125	2.83211e-05	neutral	Adverse bivariate loci	N/A	N/A	N/A	N/A	N/A	N/A	N/A	1	0.622579	0.41227	0.82013	5.91788e-06	Adverse bivariate loci	Adverse bivariate loci
422	3	795747	1440048	1	-0.457197	-0.67359	-0.22248	0.00064565	neutral	Adverse bivariate loci	1	0.00486147	-0.27387	0.27617	0.971424	neutral	neutral	N/A	N/A	N/A	N/A	N/A	N/A	N/A
423	3	1440049	2140011	N/A	N/A	N/A	N/A	N/A	N/A	N/A	N/A	N/A	N/A	N/A	N/A	N/A	N/A	N/A	N/A	N/A	N/A	N/A	N/A	N/A
424	3	2140012	3128152	1	-0.407295	-0.64124	-0.14421	0.00491171	neutral	Adverse bivariate loci	N/A	N/A	N/A	N/A	N/A	N/A	N/A	1	0.468575	0.2244	0.68829	0.00104964	neutral	Adverse bivariate loci
425	3	3128153	4109393	1	-0.315481	-0.5308	-0.0618	0.0160967	neutral	Adverse bivariate loci	N/A	N/A	N/A	N/A	N/A	N/A	N/A	1	0.503448	0.28	0.70353	0.000178316	neutral	Adverse bivariate loci
426	3	4109394	4835083	1	-0.53619	-0.70801	-0.34626	3.19462e-06	Adverse bivariate loci	Adverse bivariate loci	1	0.442595	0.16276	0.7764	0.00368893	neutral	Adverse bivariate loci	1	0.295624	0.07386	0.49625	0.0123112	neutral	Adverse bivariate loci
427	3	4835084	5496182	1	-0.652311	-0.83948	-0.45357	6.52191e-07	Adverse bivariate loci	Adverse bivariate loci	1	0.015321	-0.24955	0.27872	0.907748	neutral	neutral	1	0.294628	0.03467	0.51835	0.0263204	neutral	Adverse bivariate loci
428	3	5496183	6421145	1	-0.553595	-0.75227	-0.34651	1.86873e-05	Adverse bivariate loci	Adverse bivariate loci	N/A	N/A	N/A	N/A	N/A	N/A	N/A	1	0.626106	0.36705	0.877	0.000130362	neutral	Adverse bivariate loci
429	3	6421146	7529554	1	-0.503456	-0.70922	-0.27987	0.000211026	neutral	Adverse bivariate loci	N/A	N/A	N/A	N/A	N/A	N/A	N/A	1	0.464694	0.1755	0.73044	0.0048474	neutral	Adverse bivariate loci
430	3	7529555	8664892	N/A	N/A	N/A	N/A	N/A	N/A	N/A	N/A	N/A	N/A	N/A	N/A	N/A	N/A	1	-0.00551497	-0.49539	0.32225	0.976925	neutral	neutral
431	3	8664893	9970731	1	-0.465128	-0.64436	-0.27612	4.08713e-05	neutral	Adverse bivariate loci	N/A	N/A	N/A	N/A	N/A	N/A	N/A	1	0.555708	0.37281	0.73166	1.84945e-06	Adverse bivariate loci	Adverse bivariate loci
432	3	9970732	11226367	1	-0.656812	-0.8047	-0.5039	4.41245e-10	Adverse bivariate loci	Adverse bivariate loci	N/A	N/A	N/A	N/A	N/A	N/A	N/A	N/A	N/A	N/A	N/A	N/A	N/A	N/A
433	3	11226368	11997658	1	-0.115231	-0.29195	0.08815	0.238463	neutral	neutral	1	-0.0448629	-0.30796	0.2076	0.721783	neutral	neutral	1	-0.0974043	-0.31724	0.09242	0.330919	neutral	neutral
434	3	11997659	12859209	1	-0.123201	-0.27293	0.04323	0.138228	neutral	neutral	1	-0.114941	-0.32574	0.09501	0.274968	neutral	neutral	1	-0.243392	-0.43589	-0.07741	0.00453454	neutral	Protective bivariate loci
435	3	12859210	14312007	1	-0.320917	-0.52917	-0.08098	0.0118986	neutral	Adverse bivariate loci	N/A	N/A	N/A	N/A	N/A	N/A	N/A	N/A	N/A	N/A	N/A	N/A	N/A	N/A
436	3	14312008	15150876	1	-0.33134	-0.49761	-0.14475	0.00102982	neutral	Adverse bivariate loci	1	-0.024399	-0.27456	0.22401	0.844352	neutral	neutral	1	0.118299	-0.12551	0.32386	0.310998	neutral	neutral
437	3	15150877	16084005	1	-0.527864	-0.67733	-0.366	2.81033e-07	Adverse bivariate loci	Adverse bivariate loci	1	0.274752	0.01446	0.54758	0.037553	neutral	Adverse bivariate loci	1	0.645889	0.48017	0.81156	3.02618e-08	Adverse bivariate loci	Adverse bivariate loci
438	3	16084006	17182494	1	-0.687146	-0.85668	-0.51434	1.92139e-08	Adverse bivariate loci	Adverse bivariate loci	1	-0.1867	-0.5029	0.10234	0.196117	neutral	neutral	1	0.599021	0.37223	0.82113	4.65573e-05	neutral	Adverse bivariate loci
439	3	17182495	19030988	1	-0.7991	-0.96515	-0.64191	1.45445e-10	Adverse bivariate loci	Adverse bivariate loci	N/A	N/A	N/A	N/A	N/A	N/A	N/A	1	0.680242	0.5017	0.85751	7.32608e-08	Adverse bivariate loci	Adverse bivariate loci
440	3	19030989	20754842	1	-0.510363	-0.65172	-0.35643	1.49358e-07	Adverse bivariate loci	Adverse bivariate loci	N/A	N/A	N/A	N/A	N/A	N/A	N/A	1	0.323972	0.09269	0.53445	0.0100426	neutral	Adverse bivariate loci
441	3	20754843	21790867	1	-0.578995	-0.74345	-0.4087	1.29117e-07	Adverse bivariate loci	Adverse bivariate loci	1	-0.333181	-0.68008	-0.04478	0.0251929	neutral	Protective bivariate loci	1	0.340008	0.08082	0.57488	0.0148148	neutral	Adverse bivariate loci
442	3	21790868	22648001	1	-0.59586	-0.83373	-0.342	0.000125529	neutral	Adverse bivariate loci	N/A	N/A	N/A	N/A	N/A	N/A	N/A	1	0.251729	-0.02616	0.48896	0.0718885	neutral	neutral
443	3	22648002	23426044	N/A	N/A	N/A	N/A	N/A	N/A	N/A	N/A	N/A	N/A	N/A	N/A	N/A	N/A	1	0.183377	-0.23503	0.50355	0.324887	neutral	neutral
444	3	23426045	24270189	1	-0.446704	-0.6083	-0.27169	1.5891e-05	Adverse bivariate loci	Adverse bivariate loci	1	0.46174	0.20662	0.77083	0.000767578	neutral	Adverse bivariate loci	1	0.461758	0.29259	0.6204	8.36359e-06	Adverse bivariate loci	Adverse bivariate loci
445	3	24270190	25516193	1	-0.183564	-0.36143	0.01758	0.0712659	neutral	neutral	1	-0.0491847	-0.35223	0.23248	0.732893	neutral	neutral	1	0.356194	0.18499	0.51377	0.000223365	neutral	Adverse bivariate loci
446	3	25516194	26905340	1	-0.577121	-0.78071	-0.36101	2.11443e-05	Adverse bivariate loci	Adverse bivariate loci	N/A	N/A	N/A	N/A	N/A	N/A	N/A	1	0.603882	0.41188	0.78585	1.57063e-06	Adverse bivariate loci	Adverse bivariate loci
447	3	26905341	27614908	N/A	N/A	N/A	N/A	N/A	N/A	N/A	N/A	N/A	N/A	N/A	N/A	N/A	N/A	N/A	N/A	N/A	N/A	N/A	N/A	N/A
448	3	27614909	28649810	1	-0.540006	-0.7475	-0.31365	7.45846e-05	neutral	Adverse bivariate loci	1	-0.0255085	-0.32988	0.2589	0.860152	neutral	neutral	1	0.44697	0.20762	0.66316	0.000903237	neutral	Adverse bivariate loci
449	3	28649811	29877022	1	-0.698436	-0.86039	-0.53367	4.7963e-09	Adverse bivariate loci	Adverse bivariate loci	N/A	N/A	N/A	N/A	N/A	N/A	N/A	1	0.712491	0.51736	0.91565	3.01146e-07	Adverse bivariate loci	Adverse bivariate loci
450	3	29877023	31269697	1	-0.518836	-0.70847	-0.31232	4.28174e-05	neutral	Adverse bivariate loci	N/A	N/A	N/A	N/A	N/A	N/A	N/A	1	0.492258	0.28574	0.67757	5.43728e-05	neutral	Adverse bivariate loci
451	3	31269698	32378805	1	-0.615957	-0.7649	-0.45538	4.69046e-09	Adverse bivariate loci	Adverse bivariate loci	N/A	N/A	N/A	N/A	N/A	N/A	N/A	1	0.255638	0.01499	0.46161	0.0400324	neutral	Adverse bivariate loci
452	3	32378806	33020868	1	-0.308094	-0.60156	0.05382	0.081718	neutral	neutral	1	0.387455	0.11049	0.67895	0.00725163	neutral	Adverse bivariate loci	1	0.647159	0.38636	0.89157	8.1066e-05	neutral	Adverse bivariate loci
453	3	33020869	33991869	N/A	N/A	N/A	N/A	N/A	N/A	N/A	N/A	N/A	N/A	N/A	N/A	N/A	N/A	N/A	N/A	N/A	N/A	N/A	N/A	N/A
454	3	33991870	35009559	1	-0.385612	-0.59958	-0.14156	0.00342424	neutral	Adverse bivariate loci	N/A	N/A	N/A	N/A	N/A	N/A	N/A	N/A	N/A	N/A	N/A	N/A	N/A	N/A
455	3	35009560	35913033	1	-0.804505	-1	-0.62301	2.00987e-09	Adverse bivariate loci	Adverse bivariate loci	N/A	N/A	N/A	N/A	N/A	N/A	N/A	1	0.431774	0.21852	0.6308	0.000365045	neutral	Adverse bivariate loci
456	3	35913034	36840136	1	-0.517277	-0.70236	-0.31706	2.42615e-05	neutral	Adverse bivariate loci	1	0.155404	-0.15448	0.46881	0.309087	neutral	neutral	1	0.369793	0.12685	0.58445	0.00542929	neutral	Adverse bivariate loci
457	3	36840137	38729767	1	-0.59994	-0.7771	-0.41474	1.05004e-06	Adverse bivariate loci	Adverse bivariate loci	N/A	N/A	N/A	N/A	N/A	N/A	N/A	1	0.589723	0.39159	0.77202	3.32562e-06	Adverse bivariate loci	Adverse bivariate loci
458	3	38729768	39605996	1	-0.389563	-0.62406	-0.12238	0.00732036	neutral	Adverse bivariate loci	N/A	N/A	N/A	N/A	N/A	N/A	N/A	1	0.50755	0.20327	0.78468	0.00352118	neutral	Adverse bivariate loci
459	3	39605997	40897627	1	-0.673122	-0.92205	-0.42678	4.11624e-05	neutral	Adverse bivariate loci	N/A	N/A	N/A	N/A	N/A	N/A	N/A	N/A	N/A	N/A	N/A	N/A	N/A	N/A
460	3	40897628	42301657	1	-0.495827	-0.71799	-0.24983	0.000520453	neutral	Adverse bivariate loci	N/A	N/A	N/A	N/A	N/A	N/A	N/A	N/A	N/A	N/A	N/A	N/A	N/A	N/A
461	3	42301658	44141693	1	-0.295134	-0.43083	-0.1476	0.000242336	neutral	Adverse bivariate loci	N/A	N/A	N/A	N/A	N/A	N/A	N/A	1	0.534008	0.3567	0.72124	1.15445e-06	Adverse bivariate loci	Adverse bivariate loci
462	3	44141694	45844191	1	-0.691605	-0.82773	-0.55099	1.18775e-11	Adverse bivariate loci	Adverse bivariate loci	N/A	N/A	N/A	N/A	N/A	N/A	N/A	1	0.66838	0.50814	0.82777	1.78563e-09	Adverse bivariate loci	Adverse bivariate loci
463	3	45844192	47588461	1	-0.234944	-0.366	-0.09081	0.0022285	neutral	Adverse bivariate loci	N/A	N/A	N/A	N/A	N/A	N/A	N/A	1	0.38606	0.22542	0.52977	2.26124e-05	Adverse bivariate loci	Adverse bivariate loci
464	3	47588462	50387742	1	-0.41175	-0.51519	-0.30295	3.41278e-10	Adverse bivariate loci	Adverse bivariate loci	N/A	N/A	N/A	N/A	N/A	N/A	N/A	1	0.209301	0.04005	0.36528	0.0152015	neutral	Adverse bivariate loci
465	3	50387743	51953968	1	-0.309049	-0.45405	-0.14602	0.000405402	neutral	Adverse bivariate loci	N/A	N/A	N/A	N/A	N/A	N/A	N/A	1	0.278592	0.07303	0.46484	0.0106944	neutral	Adverse bivariate loci
466	3	51953969	54074844	1	-0.264572	-0.38144	-0.14102	0.000101541	neutral	Adverse bivariate loci	1	-0.439247	-0.70202	-0.22437	0.000126262	neutral	Protective bivariate loci	1	-0.00924152	-0.15057	0.12038	0.894045	neutral	neutral
467	3	54074845	54892586	1	-0.390256	-0.58171	-0.18641	0.000743377	neutral	Adverse bivariate loci	1	-0.024118	-0.30696	0.2445	0.857763	neutral	neutral	1	0.364741	0.13056	0.58131	0.00491598	neutral	Adverse bivariate loci
468	3	54892587	55616625	1	-0.669705	-0.8417	-0.49488	5.90384e-08	Adverse bivariate loci	Adverse bivariate loci	N/A	N/A	N/A	N/A	N/A	N/A	N/A	1	0.475207	0.26425	0.67335	0.000163203	neutral	Adverse bivariate loci
469	3	55616626	56954878	1	-0.597868	-0.79954	-0.38826	1.22602e-05	Adverse bivariate loci	Adverse bivariate loci	N/A	N/A	N/A	N/A	N/A	N/A	N/A	1	0.271166	0.03474	0.47619	0.0284651	neutral	Adverse bivariate loci
470	3	56954879	58557718	1	-0.265668	-0.56467	0.10219	0.130058	neutral	neutral	1	0.00632896	-0.32534	0.32625	0.968162	neutral	neutral	1	0.0551869	-0.41416	0.38691	0.773798	neutral	neutral
471	3	58557719	59998583	1	-0.295311	-0.48986	-0.07698	0.0100235	neutral	Adverse bivariate loci	1	-0.20696	-0.45373	0.02908	0.0811213	neutral	neutral	1	0.0108388	-0.25155	0.23388	0.928964	neutral	neutral
472	3	59998584	60571139	1	-0.455724	-0.64608	-0.25019	0.0001135	neutral	Adverse bivariate loci	N/A	N/A	N/A	N/A	N/A	N/A	N/A	1	0.319068	0.0886	0.53322	0.0114808	neutral	Adverse bivariate loci
473	3	60571140	61277587	1	-0.533493	-0.69309	-0.36209	7.40079e-07	Adverse bivariate loci	Adverse bivariate loci	N/A	N/A	N/A	N/A	N/A	N/A	N/A	N/A	N/A	N/A	N/A	N/A	N/A	N/A
474	3	61277588	62609818	1	-0.707452	-0.83133	-0.58222	4.52079e-14	Adverse bivariate loci	Adverse bivariate loci	N/A	N/A	N/A	N/A	N/A	N/A	N/A	N/A	N/A	N/A	N/A	N/A	N/A	N/A
475	3	62609819	63670803	1	-0.430484	-0.65764	-0.18374	0.00233811	neutral	Adverse bivariate loci	N/A	N/A	N/A	N/A	N/A	N/A	N/A	N/A	N/A	N/A	N/A	N/A	N/A	N/A
476	3	63670804	64662373	1	-0.612916	-0.76195	-0.45432	9.3867e-09	Adverse bivariate loci	Adverse bivariate loci	1	0.121291	-0.17859	0.42209	0.409242	neutral	neutral	1	0.408873	0.2018	0.59801	0.000486533	neutral	Adverse bivariate loci
477	3	64662374	65326751	1	-0.725314	-0.8606	-0.58805	4.23474e-12	Adverse bivariate loci	Adverse bivariate loci	N/A	N/A	N/A	N/A	N/A	N/A	N/A	1	0.65355	0.46312	0.84167	2.5196e-07	Adverse bivariate loci	Adverse bivariate loci
478	3	65326752	66702084	1	-0.474602	-0.61487	-0.31694	4.95287e-07	Adverse bivariate loci	Adverse bivariate loci	1	0.0288986	-0.23648	0.29688	0.82593	neutral	neutral	1	0.461239	0.30203	0.60546	1.17669e-06	Adverse bivariate loci	Adverse bivariate loci
479	3	66702085	67454740	1	-0.253248	-0.48275	0.01551	0.0599313	neutral	neutral	N/A	N/A	N/A	N/A	N/A	N/A	N/A	1	0.101299	-0.25255	0.37273	0.523309	neutral	neutral
480	3	67454741	68319770	1	-0.760023	-0.98163	-0.54673	9.24192e-07	Adverse bivariate loci	Adverse bivariate loci	N/A	N/A	N/A	N/A	N/A	N/A	N/A	1	0.725737	0.53222	0.91382	1.2803e-07	Adverse bivariate loci	Adverse bivariate loci
481	3	68319771	69784969	1	-0.293127	-0.52727	-0.00789	0.0417517	neutral	Adverse bivariate loci	1	0.00349395	-0.31481	0.30955	0.981824	neutral	neutral	1	0.217467	-0.09745	0.4824	0.163498	neutral	neutral
482	3	69784970	71223281	1	-0.586325	-0.70728	-0.4588	1.35734e-11	Adverse bivariate loci	Adverse bivariate loci	1	-0.364201	-0.56134	-0.1742	0.000250307	neutral	Protective bivariate loci	1	0.215829	0.05168	0.36669	0.0131216	neutral	Adverse bivariate loci
483	3	71223282	72334704	1	-0.575471	-0.70217	-0.43613	1.82522e-10	Adverse bivariate loci	Adverse bivariate loci	1	0.0621727	-0.17681	0.30298	0.602003	neutral	neutral	1	0.506302	0.34799	0.65148	2.40701e-07	Adverse bivariate loci	Adverse bivariate loci
484	3	72334705	73606612	1	-0.17728	-0.37679	0.05225	0.12119	neutral	neutral	N/A	N/A	N/A	N/A	N/A	N/A	N/A	1	0.0127362	-0.2483	0.22947	0.914311	neutral	neutral
485	3	73606613	74383137	1	-0.348577	-0.57328	-0.09184	0.0110168	neutral	Adverse bivariate loci	1	-0.0424118	-0.32518	0.23956	0.761464	neutral	neutral	1	0.372622	0.09338	0.60981	0.0117366	neutral	Adverse bivariate loci
486	3	74383138	75374967	1	-0.15838	-0.42002	0.15528	0.291885	neutral	neutral	N/A	N/A	N/A	N/A	N/A	N/A	N/A	1	0.160098	-0.24241	0.46414	0.368038	neutral	neutral
487	3	75374968	76157470	1	-0.418216	-0.74688	-0.01858	0.0400514	neutral	Adverse bivariate loci	N/A	N/A	N/A	N/A	N/A	N/A	N/A	N/A	N/A	N/A	N/A	N/A	N/A	N/A
488	3	76157471	77507832	1	-0.270609	-0.45348	-0.06574	0.0128429	neutral	Adverse bivariate loci	N/A	N/A	N/A	N/A	N/A	N/A	N/A	1	0.62791	0.42439	0.82573	2.01281e-06	Adverse bivariate loci	Adverse bivariate loci
489	3	77507833	79023360	1	-0.472664	-0.65216	-0.27552	4.69396e-05	neutral	Adverse bivariate loci	N/A	N/A	N/A	N/A	N/A	N/A	N/A	1	0.33824	0.08312	0.55885	0.0120515	neutral	Adverse bivariate loci
490	3	79023361	80385708	1	-0.564162	-0.78286	-0.33024	8.05986e-05	neutral	Adverse bivariate loci	N/A	N/A	N/A	N/A	N/A	N/A	N/A	1	0.300534	0.01579	0.54848	0.0445292	neutral	Adverse bivariate loci
491	3	80385709	81431496	1	-0.392289	-0.62887	-0.11898	0.0087628	neutral	Adverse bivariate loci	N/A	N/A	N/A	N/A	N/A	N/A	N/A	1	0.326536	-0.00845	0.61245	0.0571749	neutral	neutral
492	3	81431497	82532742	1	-0.380732	-0.60173	-0.13095	0.00554596	neutral	Adverse bivariate loci	N/A	N/A	N/A	N/A	N/A	N/A	N/A	N/A	N/A	N/A	N/A	N/A	N/A	N/A
493	3	82532743	83529394	1	-0.441505	-0.64879	-0.21351	0.000804387	neutral	Adverse bivariate loci	N/A	N/A	N/A	N/A	N/A	N/A	N/A	N/A	N/A	N/A	N/A	N/A	N/A	N/A
494	3	83529395	84698480	1	-0.269051	-0.55012	0.06347	0.103984	neutral	neutral	N/A	N/A	N/A	N/A	N/A	N/A	N/A	N/A	N/A	N/A	N/A	N/A	N/A	N/A
495	3	84698481	85807679	1	-0.151856	-0.3695	0.09894	0.223306	neutral	neutral	N/A	N/A	N/A	N/A	N/A	N/A	N/A	N/A	N/A	N/A	N/A	N/A	N/A	N/A
496	3	85807680	86660979	1	-0.166781	-0.35284	0.04111	0.111809	neutral	neutral	N/A	N/A	N/A	N/A	N/A	N/A	N/A	N/A	N/A	N/A	N/A	N/A	N/A	N/A
497	3	86660980	87411258	1	-0.348002	-0.54156	-0.12086	0.00366795	neutral	Adverse bivariate loci	N/A	N/A	N/A	N/A	N/A	N/A	N/A	1	0.161528	-0.14648	0.4216	0.266031	neutral	neutral
498	3	87411259	88375763	1	-0.613243	-0.81166	-0.40709	6.34165e-06	Adverse bivariate loci	Adverse bivariate loci	1	-0.668247	-0.98306	-0.40248	3.11886e-06	Protective bivariate loci	Protective bivariate loci	1	0.476833	0.19527	0.74079	0.00272495	neutral	Adverse bivariate loci
499	3	88375764	89612939	1	-0.435628	-0.62286	-0.231	0.000215848	neutral	Adverse bivariate loci	N/A	N/A	N/A	N/A	N/A	N/A	N/A	1	0.61109	0.41782	0.80944	1.97046e-06	Adverse bivariate loci	Adverse bivariate loci
500	3	89612940	94250144	1	-0.451193	-0.64528	-0.23205	0.000301158	neutral	Adverse bivariate loci	N/A	N/A	N/A	N/A	N/A	N/A	N/A	1	0.566286	0.34622	0.77626	4.0102e-05	neutral	Adverse bivariate loci
501	3	94250145	95088587	1	-0.67349	-0.9055	-0.43841	3.02405e-05	neutral	Adverse bivariate loci	N/A	N/A	N/A	N/A	N/A	N/A	N/A	1	0.228586	-0.11477	0.50979	0.170018	neutral	neutral
502	3	95088588	96055532	N/A	N/A	N/A	N/A	N/A	N/A	N/A	N/A	N/A	N/A	N/A	N/A	N/A	N/A	N/A	N/A	N/A	N/A	N/A	N/A	N/A
503	3	96055533	97351955	N/A	N/A	N/A	N/A	N/A	N/A	N/A	N/A	N/A	N/A	N/A	N/A	N/A	N/A	N/A	N/A	N/A	N/A	N/A	N/A	N/A
504	3	97351956	98212868	1	-0.469838	-0.73207	-0.18722	0.0038711	neutral	Adverse bivariate loci	N/A	N/A	N/A	N/A	N/A	N/A	N/A	1	0.350373	-0.0319	0.65495	0.0611765	neutral	neutral
505	3	98212869	99045104	N/A	N/A	N/A	N/A	N/A	N/A	N/A	N/A	N/A	N/A	N/A	N/A	N/A	N/A	N/A	N/A	N/A	N/A	N/A	N/A	N/A
506	3	99045105	100552522	N/A	N/A	N/A	N/A	N/A	N/A	N/A	N/A	N/A	N/A	N/A	N/A	N/A	N/A	N/A	N/A	N/A	N/A	N/A	N/A	N/A
507	3	100552523	101906989	1	-0.347209	-0.60857	-0.04164	0.0279392	neutral	Adverse bivariate loci	N/A	N/A	N/A	N/A	N/A	N/A	N/A	N/A	N/A	N/A	N/A	N/A	N/A	N/A
508	3	101906990	103450271	1	-0.897165	-1	-0.74178	1.67756e-11	Adverse bivariate loci	Adverse bivariate loci	N/A	N/A	N/A	N/A	N/A	N/A	N/A	1	0.579335	0.41367	0.73661	1.43433e-07	Adverse bivariate loci	Adverse bivariate loci
509	3	103450272	104116563	1	-0.721593	-0.93798	-0.51518	2.38489e-06	Adverse bivariate loci	Adverse bivariate loci	N/A	N/A	N/A	N/A	N/A	N/A	N/A	1	0.863853	0.66987	1	2.87239e-08	Adverse bivariate loci	Adverse bivariate loci
510	3	104116564	104878977	1	-0.520014	-0.73093	-0.28681	0.000247189	neutral	Adverse bivariate loci	N/A	N/A	N/A	N/A	N/A	N/A	N/A	1	0.233078	-0.04379	0.47203	0.0929408	neutral	neutral
511	3	104878978	106174685	1	-0.636301	-0.80972	-0.46038	1.20377e-07	Adverse bivariate loci	Adverse bivariate loci	1	-0.0315095	-0.34759	0.28134	0.835743	neutral	neutral	1	0.194685	-0.08515	0.43027	0.154069	neutral	neutral
512	3	106174686	107736519	1	-0.459455	-0.62641	-0.2825	1.41503e-05	Adverse bivariate loci	Adverse bivariate loci	N/A	N/A	N/A	N/A	N/A	N/A	N/A	1	0.466732	0.2691	0.65167	8.17538e-05	neutral	Adverse bivariate loci
513	3	107736520	108638900	1	-0.771873	-0.92071	-0.62151	6.87096e-11	Adverse bivariate loci	Adverse bivariate loci	N/A	N/A	N/A	N/A	N/A	N/A	N/A	1	0.504624	0.24355	0.75621	0.000914338	neutral	Adverse bivariate loci
514	3	108638901	109519606	1	-0.425223	-0.65289	-0.16328	0.00373522	neutral	Adverse bivariate loci	N/A	N/A	N/A	N/A	N/A	N/A	N/A	1	0.307207	-0.02217	0.58118	0.0634103	neutral	neutral
515	3	109519607	110935508	1	-0.473995	-0.66952	-0.26291	0.000168434	neutral	Adverse bivariate loci	N/A	N/A	N/A	N/A	N/A	N/A	N/A	1	0.506153	0.283	0.70851	0.000141812	neutral	Adverse bivariate loci
516	3	110935509	111693782	1	-0.603876	-0.82259	-0.36477	5.97876e-05	neutral	Adverse bivariate loci	N/A	N/A	N/A	N/A	N/A	N/A	N/A	1	0.681697	0.4579	0.90068	1.01063e-05	Adverse bivariate loci	Adverse bivariate loci
517	3	111693783	112408513	1	-0.367791	-0.6265	-0.07091	0.0186357	neutral	Adverse bivariate loci	N/A	N/A	N/A	N/A	N/A	N/A	N/A	1	0.626916	0.37336	0.87506	0.000135445	neutral	Adverse bivariate loci
518	3	112408514	113657665	1	-0.328301	-0.54963	-0.0632	0.0140351	neutral	Adverse bivariate loci	N/A	N/A	N/A	N/A	N/A	N/A	N/A	1	0.146336	-0.18382	0.41213	0.34508	neutral	neutral
519	3	113657666	115649909	1	-0.485602	-0.61092	-0.34502	1.37538e-08	Adverse bivariate loci	Adverse bivariate loci	1	0.146956	-0.09394	0.39502	0.220875	neutral	neutral	1	0.490546	0.33935	0.62771	9.25977e-08	Adverse bivariate loci	Adverse bivariate loci
520	3	115649910	116498570	1	-0.46866	-0.72958	-0.172	0.00404053	neutral	Adverse bivariate loci	N/A	N/A	N/A	N/A	N/A	N/A	N/A	N/A	N/A	N/A	N/A	N/A	N/A	N/A
521	3	116498571	117241644	1	-0.439104	-0.58017	-0.28727	2.04288e-06	Adverse bivariate loci	Adverse bivariate loci	1	0.375026	0.1451	0.63324	0.00216859	neutral	Adverse bivariate loci	1	0.621465	0.46285	0.77097	1.3102e-08	Adverse bivariate loci	Adverse bivariate loci
522	3	117241645	118086929	1	-0.456493	-0.73095	-0.17119	0.0047877	neutral	Adverse bivariate loci	N/A	N/A	N/A	N/A	N/A	N/A	N/A	N/A	N/A	N/A	N/A	N/A	N/A	N/A
523	3	118086930	118903053	1	-0.618414	-0.79031	-0.43641	4.40726e-07	Adverse bivariate loci	Adverse bivariate loci	1	-0.159843	-0.48417	0.1387	0.292158	neutral	neutral	N/A	N/A	N/A	N/A	N/A	N/A	N/A
524	3	118903054	119759983	1	-0.071725	-0.26568	0.1459	0.498539	neutral	neutral	1	-0.143286	-0.41747	0.10854	0.271503	neutral	neutral	N/A	N/A	N/A	N/A	N/A	N/A	N/A
525	3	119759984	120574477	1	-0.240904	-0.43888	-0.02141	0.0384022	neutral	Adverse bivariate loci	N/A	N/A	N/A	N/A	N/A	N/A	N/A	N/A	N/A	N/A	N/A	N/A	N/A	N/A
526	3	120574478	121362442	1	-0.591476	-0.87076	-0.30094	0.000797626	neutral	Adverse bivariate loci	N/A	N/A	N/A	N/A	N/A	N/A	N/A	N/A	N/A	N/A	N/A	N/A	N/A	N/A
527	3	121362443	122340832	1	-0.413926	-0.64465	-0.14801	0.00484192	neutral	Adverse bivariate loci	1	0.130789	-0.15937	0.4254	0.370543	neutral	neutral	N/A	N/A	N/A	N/A	N/A	N/A	N/A
528	3	122340833	123518507	1	-0.470603	-0.62754	-0.29966	3.69223e-06	Adverse bivariate loci	Adverse bivariate loci	1	-0.282041	-0.54803	-0.03651	0.0255397	neutral	Protective bivariate loci	1	0.187853	-0.03596	0.38073	0.0965056	neutral	neutral
529	3	123518508	124823006	1	-0.537631	-0.69581	-0.36506	7.80286e-07	Adverse bivariate loci	Adverse bivariate loci	N/A	N/A	N/A	N/A	N/A	N/A	N/A	1	0.403681	0.17585	0.60511	0.00147654	neutral	Adverse bivariate loci
530	3	124823007	125475722	1	-0.400435	-0.60411	-0.17072	0.00179142	neutral	Adverse bivariate loci	N/A	N/A	N/A	N/A	N/A	N/A	N/A	1	0.327205	0.0079	0.5944	0.0429183	neutral	Adverse bivariate loci
531	3	125475723	125992650	1	-0.388259	-0.62508	-0.12089	0.009301	neutral	Adverse bivariate loci	N/A	N/A	N/A	N/A	N/A	N/A	N/A	1	0.592873	0.33968	0.82079	0.000223624	neutral	Adverse bivariate loci
532	3	125992651	127495173	1	-0.7305	-0.85635	-0.60261	5.50128e-13	Adverse bivariate loci	Adverse bivariate loci	N/A	N/A	N/A	N/A	N/A	N/A	N/A	1	0.384292	0.20088	0.55232	0.000189478	neutral	Adverse bivariate loci
533	3	127495174	129091975	1	-0.470013	-0.65312	-0.26121	0.000138628	neutral	Adverse bivariate loci	N/A	N/A	N/A	N/A	N/A	N/A	N/A	1	0.0613021	-0.25627	0.31681	0.67229	neutral	neutral
534	3	129091976	130242360	1	-0.499304	-0.78026	-0.18756	0.00443075	neutral	Adverse bivariate loci	N/A	N/A	N/A	N/A	N/A	N/A	N/A	1	0.208423	-0.09809	0.45666	0.163707	neutral	neutral
535	3	130242361	131373470	1	-0.471913	-0.68004	-0.24119	0.000435665	neutral	Adverse bivariate loci	N/A	N/A	N/A	N/A	N/A	N/A	N/A	1	0.409885	0.08853	0.69417	0.0176211	neutral	Adverse bivariate loci
536	3	131373471	132124018	1	-0.508793	-0.66377	-0.33572	1.06913e-06	Adverse bivariate loci	Adverse bivariate loci	1	0.181019	-0.06998	0.43315	0.155119	neutral	neutral	1	0.713109	0.51513	0.94006	2.53374e-07	Adverse bivariate loci	Adverse bivariate loci
537	3	132124019	132925967	1	-0.312135	-0.54449	-0.0356	0.0296037	neutral	Adverse bivariate loci	1	0.189823	-0.05175	0.4313	0.124841	neutral	neutral	1	0.56652	0.31534	0.80127	0.000279325	neutral	Adverse bivariate loci
538	3	132925968	133718493	1	-0.417657	-0.6285	-0.19473	0.000734701	neutral	Adverse bivariate loci	1	-0.235713	-0.64501	0.11898	0.188105	neutral	neutral	1	0.388109	0.06974	0.66014	0.0216761	neutral	Adverse bivariate loci
539	3	133718494	135288394	1	-0.336575	-0.52393	-0.13067	0.00314378	neutral	Adverse bivariate loci	N/A	N/A	N/A	N/A	N/A	N/A	N/A	1	0.452883	0.25057	0.63992	0.000148371	neutral	Adverse bivariate loci
540	3	135288395	137372141	1	-0.802642	-0.92542	-0.68184	5.3604e-16	Adverse bivariate loci	Adverse bivariate loci	N/A	N/A	N/A	N/A	N/A	N/A	N/A	1	0.739651	0.59718	0.87458	3.1256e-12	Adverse bivariate loci	Adverse bivariate loci
541	3	137372142	138693846	1	-0.213901	-0.40945	0.01606	0.0635496	neutral	neutral	N/A	N/A	N/A	N/A	N/A	N/A	N/A	1	0.0408409	-0.30006	0.30451	0.782669	neutral	neutral
542	3	138693847	139831267	1	-0.317043	-0.5715	-0.02289	0.0383334	neutral	Adverse bivariate loci	1	0.0607161	-0.24975	0.36212	0.68608	neutral	neutral	1	0.261118	-0.03443	0.50558	0.0731602	neutral	neutral
543	3	139831268	141034637	1	-0.315491	-0.52664	-0.06832	0.0140279	neutral	Adverse bivariate loci	N/A	N/A	N/A	N/A	N/A	N/A	N/A	1	0.587194	0.3568	0.80337	5.42669e-05	neutral	Adverse bivariate loci
544	3	141034638	141898978	1	-0.592808	-0.73913	-0.43831	1.042e-08	Adverse bivariate loci	Adverse bivariate loci	1	0.333149	0.10842	0.58368	0.0053566	neutral	Adverse bivariate loci	1	0.586701	0.45164	0.7161	2.74018e-10	Adverse bivariate loci	Adverse bivariate loci
545	3	141898979	142976707	1	-0.43927	-0.64081	-0.22341	0.000472798	neutral	Adverse bivariate loci	1	0.169527	-0.02511	0.36435	0.0901835	neutral	neutral	1	0.239409	0.05329	0.40596	0.014405	neutral	Adverse bivariate loci
546	3	142976708	144408821	1	-0.42332	-0.64269	-0.18004	0.00200236	neutral	Adverse bivariate loci	1	-0.131436	-0.52957	0.22701	0.462726	neutral	neutral	1	0.191804	-0.09846	0.44029	0.179962	neutral	neutral
547	3	144408822	145211907	1	-0.503372	-0.78941	-0.17624	0.0060546	neutral	Adverse bivariate loci	N/A	N/A	N/A	N/A	N/A	N/A	N/A	N/A	N/A	N/A	N/A	N/A	N/A	N/A
548	3	145211908	145903838	1	-0.334178	-0.61698	0.001	0.0556113	neutral	neutral	N/A	N/A	N/A	N/A	N/A	N/A	N/A	N/A	N/A	N/A	N/A	N/A	N/A	N/A
549	3	145903839	147358243	1	-0.58146	-0.76403	-0.39475	1.73666e-06	Adverse bivariate loci	Adverse bivariate loci	N/A	N/A	N/A	N/A	N/A	N/A	N/A	1	0.488135	0.25197	0.7029	0.000506149	neutral	Adverse bivariate loci
550	3	147358244	148638308	1	-0.545177	-0.7317	-0.34236	1.24514e-05	Adverse bivariate loci	Adverse bivariate loci	N/A	N/A	N/A	N/A	N/A	N/A	N/A	1	0.361182	0.10018	0.59111	0.0101743	neutral	Adverse bivariate loci
551	3	148638309	149998411	1	-0.643969	-0.81742	-0.47294	2.50116e-08	Adverse bivariate loci	Adverse bivariate loci	1	-0.267486	-0.59684	0.0182	0.0700715	neutral	neutral	1	0.240575	0.01095	0.44332	0.0443884	neutral	Adverse bivariate loci
552	3	149998412	151131307	1	-0.323502	-0.46607	-0.16692	0.000158628	neutral	Adverse bivariate loci	1	0.140073	-0.09136	0.37429	0.229639	neutral	neutral	1	0.393623	0.24511	0.52919	3.4346e-06	Adverse bivariate loci	Adverse bivariate loci
553	3	151131308	151904021	1	-0.196023	-0.41791	0.06686	0.123619	neutral	neutral	N/A	N/A	N/A	N/A	N/A	N/A	N/A	1	0.0984166	-0.1918	0.33422	0.460081	neutral	neutral
554	3	151904022	153406718	1	-0.29276	-0.48759	-0.06874	0.0112259	neutral	Adverse bivariate loci	N/A	N/A	N/A	N/A	N/A	N/A	N/A	N/A	N/A	N/A	N/A	N/A	N/A	N/A
555	3	153406719	155046423	1	-0.329859	-0.50819	-0.1278	0.00275289	neutral	Adverse bivariate loci	1	-0.308349	-0.64496	-0.01641	0.0422792	neutral	Protective bivariate loci	N/A	N/A	N/A	N/A	N/A	N/A	N/A
556	3	155046424	155928190	1	-0.429615	-0.60704	-0.23617	0.000132216	neutral	Adverse bivariate loci	N/A	N/A	N/A	N/A	N/A	N/A	N/A	1	0.335078	0.10723	0.53615	0.00654643	neutral	Adverse bivariate loci
557	3	155928191	156795410	1	-0.334263	-0.50521	-0.14917	0.00131548	neutral	Adverse bivariate loci	1	-0.0149893	-0.31938	0.28391	0.919035	neutral	neutral	1	0.430524	0.21732	0.61804	0.000278697	neutral	Adverse bivariate loci
558	3	156795411	157633700	1	-0.491143	-0.64186	-0.32779	8.83368e-07	Adverse bivariate loci	Adverse bivariate loci	N/A	N/A	N/A	N/A	N/A	N/A	N/A	1	0.168873	-0.11384	0.40453	0.203873	neutral	neutral
559	3	157633701	158460058	1	-0.537665	-0.79665	-0.24738	0.00169381	neutral	Adverse bivariate loci	N/A	N/A	N/A	N/A	N/A	N/A	N/A	N/A	N/A	N/A	N/A	N/A	N/A	N/A
560	3	158460059	159478751	1	-0.581296	-0.81056	-0.34166	0.000104727	neutral	Adverse bivariate loci	1	0.278572	-0.06853	0.66232	0.116444	neutral	neutral	1	0.482071	0.21538	0.71115	0.00147018	neutral	Adverse bivariate loci
561	3	159478752	160584961	1	-0.32993	-0.54582	-0.07077	0.0145971	neutral	Adverse bivariate loci	1	-0.128565	-0.40266	0.13127	0.332184	neutral	neutral	1	0.194186	-0.08439	0.42578	0.150351	neutral	neutral
562	3	160584962	161628883	1	-0.665065	-0.81245	-0.51339	1.02768e-09	Adverse bivariate loci	Adverse bivariate loci	1	-0.292727	-0.59284	-0.02963	0.0352742	neutral	Protective bivariate loci	1	0.637796	0.45484	0.80676	2.20191e-07	Adverse bivariate loci	Adverse bivariate loci
563	3	161628884	162622604	1	-0.688985	-0.87671	-0.49025	7.41168e-07	Adverse bivariate loci	Adverse bivariate loci	N/A	N/A	N/A	N/A	N/A	N/A	N/A	N/A	N/A	N/A	N/A	N/A	N/A	N/A
564	3	162622605	163250112	N/A	N/A	N/A	N/A	N/A	N/A	N/A	N/A	N/A	N/A	N/A	N/A	N/A	N/A	N/A	N/A	N/A	N/A	N/A	N/A	N/A
565	3	163250113	164037360	N/A	N/A	N/A	N/A	N/A	N/A	N/A	N/A	N/A	N/A	N/A	N/A	N/A	N/A	N/A	N/A	N/A	N/A	N/A	N/A	N/A
566	3	164037361	165054911	1	-0.279183	-0.55679	0.05861	0.0977961	neutral	neutral	N/A	N/A	N/A	N/A	N/A	N/A	N/A	N/A	N/A	N/A	N/A	N/A	N/A	N/A
567	3	165054912	165936511	N/A	N/A	N/A	N/A	N/A	N/A	N/A	N/A	N/A	N/A	N/A	N/A	N/A	N/A	N/A	N/A	N/A	N/A	N/A	N/A	N/A
568	3	165936512	167118893	1	-0.612209	-0.85908	-0.35722	0.000178702	neutral	Adverse bivariate loci	N/A	N/A	N/A	N/A	N/A	N/A	N/A	N/A	N/A	N/A	N/A	N/A	N/A	N/A
569	3	167118894	168972662	1	-0.702814	-0.90988	-0.49371	8.29638e-07	Adverse bivariate loci	Adverse bivariate loci	1	0.101908	-0.21044	0.43541	0.516716	neutral	neutral	1	0.557907	0.34583	0.75773	2.15115e-05	Adverse bivariate loci	Adverse bivariate loci
570	3	168972663	170174578	1	-0.226209	-0.4243	0.00475	0.0523901	neutral	neutral	N/A	N/A	N/A	N/A	N/A	N/A	N/A	1	0.35651	0.08412	0.59242	0.0125098	neutral	Adverse bivariate loci
571	3	170174579	171134849	1	-0.4755	-0.66742	-0.26388	9.7122e-05	neutral	Adverse bivariate loci	1	0.143444	-0.07262	0.36278	0.189697	neutral	neutral	1	0.56759	0.43446	0.69536	2.55109e-10	Adverse bivariate loci	Adverse bivariate loci
572	3	171134850	172004760	1	-0.498899	-0.63994	-0.34837	1.30216e-07	Adverse bivariate loci	Adverse bivariate loci	1	-0.296069	-0.58205	-0.0372	0.0259847	neutral	Protective bivariate loci	1	0.272059	0.07616	0.45061	0.00963503	neutral	Adverse bivariate loci
573	3	172004761	173415591	1	-0.490706	-0.62645	-0.3451	4.44778e-08	Adverse bivariate loci	Adverse bivariate loci	N/A	N/A	N/A	N/A	N/A	N/A	N/A	1	0.291605	0.13031	0.44056	0.00112837	neutral	Adverse bivariate loci
574	3	173415592	174684707	1	-0.564306	-0.713	-0.40221	7.40042e-08	Adverse bivariate loci	Adverse bivariate loci	1	-0.248988	-0.529	0.00176	0.0531665	neutral	neutral	1	0.399467	0.14817	0.63954	0.00480784	neutral	Adverse bivariate loci
575	3	174684708	175671424	1	-0.667511	-0.87371	-0.46604	1.31527e-06	Adverse bivariate loci	Adverse bivariate loci	1	-0.302162	-0.61266	-0.03421	0.0318393	neutral	Protective bivariate loci	1	0.459012	0.25662	0.64271	8.58608e-05	neutral	Adverse bivariate loci
576	3	175671425	176931163	1	-0.581402	-0.74792	-0.39953	4.68223e-07	Adverse bivariate loci	Adverse bivariate loci	N/A	N/A	N/A	N/A	N/A	N/A	N/A	1	0.38301	0.14058	0.60494	0.00420058	neutral	Adverse bivariate loci
577	3	176931164	178110322	1	-0.437047	-0.61858	-0.23673	0.000157393	neutral	Adverse bivariate loci	N/A	N/A	N/A	N/A	N/A	N/A	N/A	1	0.342828	0.11038	0.54133	0.00528964	neutral	Adverse bivariate loci
578	3	178110323	179372165	1	-0.520267	-0.68137	-0.35014	1.33025e-06	Adverse bivariate loci	Adverse bivariate loci	1	-0.0836921	-0.37677	0.19417	0.547867	neutral	neutral	1	0.690671	0.50419	0.88466	1.36293e-07	Adverse bivariate loci	Adverse bivariate loci
579	3	179372166	181424323	1	-0.685189	-0.90833	-0.45951	4.34777e-06	Adverse bivariate loci	Adverse bivariate loci	N/A	N/A	N/A	N/A	N/A	N/A	N/A	1	0.289555	-0.01855	0.54623	0.058089	neutral	neutral
580	3	181424324	183203155	1	-0.544655	-0.71725	-0.36059	2.10281e-06	Adverse bivariate loci	Adverse bivariate loci	N/A	N/A	N/A	N/A	N/A	N/A	N/A	1	0.618481	0.43104	0.79621	6.19223e-07	Adverse bivariate loci	Adverse bivariate loci
581	3	183203156	184524268	1	-0.565367	-0.73785	-0.38599	1.30816e-06	Adverse bivariate loci	Adverse bivariate loci	N/A	N/A	N/A	N/A	N/A	N/A	N/A	1	0.326128	0.07922	0.54152	0.0114156	neutral	Adverse bivariate loci
582	3	184524269	185709996	1	-0.262017	-0.44662	-0.05187	0.0158388	neutral	Adverse bivariate loci	1	-0.00746662	-0.31941	0.2913	0.960471	neutral	neutral	1	0.319357	0.12051	0.49811	0.00332306	neutral	Adverse bivariate loci
583	3	185709997	186602045	1	0.199667	0.07799	0.33029	0.00120362	neutral	Protective bivariate loci	1	-0.281886	-0.4727	-0.09474	0.00297016	neutral	Protective bivariate loci	1	0.281981	0.10753	0.44185	0.00251978	neutral	Adverse bivariate loci
584	3	186602046	187939199	1	-0.455971	-0.66467	-0.2302	0.000413379	neutral	Adverse bivariate loci	N/A	N/A	N/A	N/A	N/A	N/A	N/A	1	0.583014	0.40183	0.74758	3.88011e-07	Adverse bivariate loci	Adverse bivariate loci
585	3	187939200	189451805	1	-0.313905	-0.50627	-0.09273	0.00679109	neutral	Adverse bivariate loci	N/A	N/A	N/A	N/A	N/A	N/A	N/A	1	0.46812	0.27509	0.64749	5.96698e-05	neutral	Adverse bivariate loci
586	3	189451806	190591293	1	-0.416036	-0.57762	-0.24212	4.93931e-05	neutral	Adverse bivariate loci	1	0.18199	-0.04585	0.41161	0.112245	neutral	neutral	1	0.386844	0.19916	0.55369	0.000238238	neutral	Adverse bivariate loci
587	3	190591294	191229357	N/A	N/A	N/A	N/A	N/A	N/A	N/A	N/A	N/A	N/A	N/A	N/A	N/A	N/A	N/A	N/A	N/A	N/A	N/A	N/A	N/A
588	3	191229358	192049688	1	-0.44233	-0.75048	-0.09028	0.0179192	neutral	Adverse bivariate loci	N/A	N/A	N/A	N/A	N/A	N/A	N/A	N/A	N/A	N/A	N/A	N/A	N/A	N/A
589	3	192049689	193122090	1	-0.674052	-0.89564	-0.4517	7.72594e-06	Adverse bivariate loci	Adverse bivariate loci	1	-0.0161503	-0.38185	0.3111	0.923371	neutral	neutral	1	0.266444	-0.09112	0.55514	0.119072	neutral	neutral
590	3	193122091	194217140	1	-0.70222	-0.90022	-0.50319	3.59003e-07	Adverse bivariate loci	Adverse bivariate loci	1	0.0831619	-0.17874	0.34449	0.524021	neutral	neutral	1	0.476468	0.27093	0.66336	9.57239e-05	neutral	Adverse bivariate loci
591	3	194217141	195196789	1	-0.265505	-0.46991	-0.03417	0.0282642	neutral	Adverse bivariate loci	N/A	N/A	N/A	N/A	N/A	N/A	N/A	1	0.45039	0.20353	0.68053	0.0014226	neutral	Adverse bivariate loci
592	3	195196790	195710290	1	-0.476079	-0.67881	-0.25578	0.00023922	neutral	Adverse bivariate loci	N/A	N/A	N/A	N/A	N/A	N/A	N/A	1	0.370401	0.12498	0.58143	0.00556515	neutral	Adverse bivariate loci
593	3	195710291	196383152	1	-0.594703	-0.73395	-0.44674	3.28706e-09	Adverse bivariate loci	Adverse bivariate loci	1	-0.371932	-0.66731	-0.10861	0.00676593	neutral	Protective bivariate loci	1	0.511407	0.313	0.68438	1.45328e-05	Adverse bivariate loci	Adverse bivariate loci
594	3	196383153	197147990	1	-0.234499	-0.41604	-0.03143	0.0243056	neutral	Adverse bivariate loci	N/A	N/A	N/A	N/A	N/A	N/A	N/A	1	0.127639	-0.12821	0.34495	0.300935	neutral	neutral
595	3	197147991	197962380	N/A	N/A	N/A	N/A	N/A	N/A	N/A	N/A	N/A	N/A	N/A	N/A	N/A	N/A	1	0.356378	0.06144	0.60233	0.0223161	neutral	Adverse bivariate loci
596	4	10227	812415	1	-0.596639	-0.78328	-0.39224	3.99511e-06	Adverse bivariate loci	Adverse bivariate loci	N/A	N/A	N/A	N/A	N/A	N/A	N/A	1	0.434009	0.18118	0.65181	0.00206726	neutral	Adverse bivariate loci
597	4	812416	1529267	1	-0.562505	-0.7588	-0.34824	2.52754e-05	neutral	Adverse bivariate loci	N/A	N/A	N/A	N/A	N/A	N/A	N/A	1	0.281615	0.00495	0.5181	0.0469776	neutral	Adverse bivariate loci
598	4	1529268	2468935	1	-0.346452	-0.56838	-0.09401	0.0111016	neutral	Adverse bivariate loci	N/A	N/A	N/A	N/A	N/A	N/A	N/A	1	0.141294	-0.13289	0.36513	0.279472	neutral	neutral
599	4	2468936	3549229	1	-0.625773	-0.78118	-0.46226	1.89242e-08	Adverse bivariate loci	Adverse bivariate loci	1	0.073032	-0.1309	0.27228	0.475083	neutral	neutral	1	0.427715	0.29186	0.55728	1.2482e-07	Adverse bivariate loci	Adverse bivariate loci
600	4	3549230	4266178	1	-0.519344	-0.75877	-0.26467	0.000652236	neutral	Adverse bivariate loci	1	-0.241038	-0.58279	0.0686	0.11971	neutral	neutral	1	0.444818	0.13856	0.71126	0.00752952	neutral	Adverse bivariate loci
601	4	4266179	5051834	1	-0.39898	-0.55654	-0.22404	8.62972e-05	neutral	Adverse bivariate loci	1	0.226114	-0.02446	0.48502	0.0788601	neutral	neutral	1	0.0687866	-0.15691	0.25788	0.518942	neutral	neutral
602	4	5051835	5972709	1	-0.0376503	-0.28383	0.26047	0.782757	neutral	neutral	N/A	N/A	N/A	N/A	N/A	N/A	N/A	1	0.132481	-0.20664	0.41419	0.399592	neutral	neutral
603	4	5972710	7135819	1	-0.729896	-0.8727	-0.58624	1.85693e-11	Adverse bivariate loci	Adverse bivariate loci	N/A	N/A	N/A	N/A	N/A	N/A	N/A	1	0.596991	0.38955	0.80001	8.21897e-06	Adverse bivariate loci	Adverse bivariate loci
604	4	7135820	7726034	1	-0.493241	-0.73669	-0.23693	0.000777903	neutral	Adverse bivariate loci	1	0.593144	0.31268	0.9475	7.00955e-05	neutral	Adverse bivariate loci	1	0.49793	0.28192	0.69586	0.000120456	neutral	Adverse bivariate loci
605	4	7726035	8309826	1	-0.511076	-0.71076	-0.29566	0.000101561	neutral	Adverse bivariate loci	1	0.172426	-0.13804	0.48912	0.266084	neutral	neutral	1	0.356074	0.09316	0.58563	0.0111293	neutral	Adverse bivariate loci
606	4	8309827	8882616	1	-0.571377	-0.73803	-0.38986	1.08276e-06	Adverse bivariate loci	Adverse bivariate loci	N/A	N/A	N/A	N/A	N/A	N/A	N/A	N/A	N/A	N/A	N/A	N/A	N/A	N/A
607	4	8882617	9482867	N/A	N/A	N/A	N/A	N/A	N/A	N/A	N/A	N/A	N/A	N/A	N/A	N/A	N/A	N/A	N/A	N/A	N/A	N/A	N/A	N/A
608	4	9482868	9916156	N/A	N/A	N/A	N/A	N/A	N/A	N/A	N/A	N/A	N/A	N/A	N/A	N/A	N/A	N/A	N/A	N/A	N/A	N/A	N/A	N/A
609	4	9916157	10370666	N/A	N/A	N/A	N/A	N/A	N/A	N/A	N/A	N/A	N/A	N/A	N/A	N/A	N/A	N/A	N/A	N/A	N/A	N/A	N/A	N/A
610	4	10370667	11050119	1	-0.425005	-0.62378	-0.21988	0.000405191	neutral	Adverse bivariate loci	N/A	N/A	N/A	N/A	N/A	N/A	N/A	1	0.209796	-0.05502	0.43863	0.114587	neutral	neutral
611	4	11050120	12209028	1	-0.497282	-0.66436	-0.31481	8.72333e-06	Adverse bivariate loci	Adverse bivariate loci	1	0.118349	-0.18784	0.42196	0.431538	neutral	neutral	1	0.798235	0.63357	0.97017	5.76051e-10	Adverse bivariate loci	Adverse bivariate loci
612	4	12209029	13127576	1	-0.36977	-0.60498	-0.10015	0.0103687	neutral	Adverse bivariate loci	N/A	N/A	N/A	N/A	N/A	N/A	N/A	N/A	N/A	N/A	N/A	N/A	N/A	N/A
613	4	13127577	14395886	1	-0.362931	-0.55082	-0.1514	0.00169248	neutral	Adverse bivariate loci	N/A	N/A	N/A	N/A	N/A	N/A	N/A	1	0.168168	-0.12665	0.40874	0.225866	neutral	neutral
614	4	14395887	14967147	1	-0.27449	-0.5012	-0.01427	0.0431446	neutral	Adverse bivariate loci	N/A	N/A	N/A	N/A	N/A	N/A	N/A	1	0.25259	-0.0561	0.50976	0.0992279	neutral	neutral
615	4	14967148	15910801	1	-0.458692	-0.60213	-0.30087	9.7729e-07	Adverse bivariate loci	Adverse bivariate loci	N/A	N/A	N/A	N/A	N/A	N/A	N/A	1	0.264177	0.07373	0.43407	0.00970927	neutral	Adverse bivariate loci
616	4	15910802	17290236	1	-0.458775	-0.65543	-0.24741	0.000269873	neutral	Adverse bivariate loci	N/A	N/A	N/A	N/A	N/A	N/A	N/A	1	0.217217	-0.03965	0.4337	0.0887606	neutral	neutral
617	4	17290237	18753263	1	-0.572978	-0.73293	-0.40164	2.20253e-07	Adverse bivariate loci	Adverse bivariate loci	N/A	N/A	N/A	N/A	N/A	N/A	N/A	1	0.567913	0.40756	0.71886	1.1932e-07	Adverse bivariate loci	Adverse bivariate loci
618	4	18753264	20086838	1	-0.553816	-0.7194	-0.37724	1.07414e-06	Adverse bivariate loci	Adverse bivariate loci	N/A	N/A	N/A	N/A	N/A	N/A	N/A	1	0.503295	0.28476	0.70549	7.50301e-05	neutral	Adverse bivariate loci
619	4	20086839	21416380	1	-0.435382	-0.61201	-0.23499	0.000103233	neutral	Adverse bivariate loci	N/A	N/A	N/A	N/A	N/A	N/A	N/A	1	0.310618	0.00098	0.57276	0.0469748	neutral	Adverse bivariate loci
620	4	21416381	22835185	N/A	N/A	N/A	N/A	N/A	N/A	N/A	N/A	N/A	N/A	N/A	N/A	N/A	N/A	N/A	N/A	N/A	N/A	N/A	N/A	N/A
621	4	22835186	23858350	1	-0.398421	-0.65136	-0.11652	0.0103995	neutral	Adverse bivariate loci	N/A	N/A	N/A	N/A	N/A	N/A	N/A	1	0.417925	0.12771	0.67946	0.00955015	neutral	Adverse bivariate loci
622	4	23858351	24764724	1	-0.388143	-0.54526	-0.20461	9.00401e-05	neutral	Adverse bivariate loci	N/A	N/A	N/A	N/A	N/A	N/A	N/A	1	0.678814	0.50896	0.83919	5.84255e-09	Adverse bivariate loci	Adverse bivariate loci
623	4	24764725	25832018	1	-0.585297	-0.74077	-0.42598	1.6105e-08	Adverse bivariate loci	Adverse bivariate loci	N/A	N/A	N/A	N/A	N/A	N/A	N/A	1	0.523409	0.31736	0.75365	2.44278e-05	Adverse bivariate loci	Adverse bivariate loci
624	4	25832019	27385580	1	-0.281609	-0.4402	-0.10675	0.00230272	neutral	Adverse bivariate loci	1	-0.00330555	-0.29272	0.28203	0.981077	neutral	neutral	1	0.415923	0.26631	0.55189	1.77974e-06	Adverse bivariate loci	Adverse bivariate loci
625	4	27385581	28177792	1	-0.408997	-0.6476	-0.13347	0.00658125	neutral	Adverse bivariate loci	N/A	N/A	N/A	N/A	N/A	N/A	N/A	1	0.560108	0.29391	0.81076	0.000588305	neutral	Adverse bivariate loci
626	4	28177793	28927438	1	-0.760059	-0.99492	-0.53575	2.57008e-06	Adverse bivariate loci	Adverse bivariate loci	N/A	N/A	N/A	N/A	N/A	N/A	N/A	N/A	N/A	N/A	N/A	N/A	N/A	N/A
627	4	28927439	29758399	N/A	N/A	N/A	N/A	N/A	N/A	N/A	N/A	N/A	N/A	N/A	N/A	N/A	N/A	N/A	N/A	N/A	N/A	N/A	N/A	N/A
628	4	29758400	30455555	1	-0.32639	-0.64206	0.06505	0.0833598	neutral	neutral	N/A	N/A	N/A	N/A	N/A	N/A	N/A	1	0.456604	0.17413	0.70545	0.00401893	neutral	Adverse bivariate loci
629	4	30455556	31395092	1	-0.316822	-0.49204	-0.12319	0.00297625	neutral	Adverse bivariate loci	1	-0.00380007	-0.28637	0.27133	0.978011	neutral	neutral	1	0.380261	0.15464	0.58265	0.00222285	neutral	Adverse bivariate loci
630	4	31395093	32260117	1	-0.254385	-0.49467	0.0346	0.0742537	neutral	neutral	1	0.344123	0.03634	0.67584	0.0271093	neutral	Adverse bivariate loci	N/A	N/A	N/A	N/A	N/A	N/A	N/A
631	4	32260118	32746820	1	-0.400912	-0.6645	-0.1149	0.0102556	neutral	Adverse bivariate loci	N/A	N/A	N/A	N/A	N/A	N/A	N/A	N/A	N/A	N/A	N/A	N/A	N/A	N/A
632	4	32746821	33640822	N/A	N/A	N/A	N/A	N/A	N/A	N/A	N/A	N/A	N/A	N/A	N/A	N/A	N/A	N/A	N/A	N/A	N/A	N/A	N/A	N/A
633	4	33640823	34721845	1	-0.703057	-0.9542	-0.4442	6.46696e-05	neutral	Adverse bivariate loci	N/A	N/A	N/A	N/A	N/A	N/A	N/A	N/A	N/A	N/A	N/A	N/A	N/A	N/A
634	4	34721846	35411236	1	-0.379941	-0.69657	-0.00916	0.044357	neutral	Adverse bivariate loci	N/A	N/A	N/A	N/A	N/A	N/A	N/A	1	0.495271	0.22151	0.7432	0.00198416	neutral	Adverse bivariate loci
635	4	35411237	35993838	1	-0.471267	-0.75579	-0.13744	0.00863228	neutral	Adverse bivariate loci	N/A	N/A	N/A	N/A	N/A	N/A	N/A	N/A	N/A	N/A	N/A	N/A	N/A	N/A
636	4	35993839	36671801	1	-0.284068	-0.52834	0.00466	0.0522444	neutral	neutral	N/A	N/A	N/A	N/A	N/A	N/A	N/A	1	0.273014	-0.03455	0.52839	0.0797539	neutral	neutral
637	4	36671802	37880860	1	-0.510065	-0.71451	-0.29558	0.000100579	neutral	Adverse bivariate loci	N/A	N/A	N/A	N/A	N/A	N/A	N/A	1	0.172656	-0.21587	0.47095	0.325793	neutral	neutral
638	4	37880861	38984838	1	-0.472184	-0.62429	-0.30639	1.98475e-06	Adverse bivariate loci	Adverse bivariate loci	N/A	N/A	N/A	N/A	N/A	N/A	N/A	1	0.310835	0.12916	0.47569	0.00187079	neutral	Adverse bivariate loci
639	4	38984839	39820061	1	-0.431282	-0.59866	-0.24821	5.68346e-05	neutral	Adverse bivariate loci	N/A	N/A	N/A	N/A	N/A	N/A	N/A	1	0.471928	0.26869	0.65191	9.20782e-05	neutral	Adverse bivariate loci
640	4	39820062	40590541	1	-0.578834	-0.73102	-0.41047	8.90468e-08	Adverse bivariate loci	Adverse bivariate loci	1	0.207533	-0.01945	0.43696	0.0738927	neutral	neutral	1	0.45539	0.2831	0.61689	1.06463e-05	Adverse bivariate loci	Adverse bivariate loci
641	4	40590542	41360937	1	-0.498431	-0.74803	-0.2192	0.00181565	neutral	Adverse bivariate loci	N/A	N/A	N/A	N/A	N/A	N/A	N/A	1	0.0120987	-0.33169	0.2787	0.935205	neutral	neutral
642	4	41360938	42189251	1	-0.489243	-0.72165	-0.25059	0.000533852	neutral	Adverse bivariate loci	1	0.335577	-0.03338	0.74876	0.0730676	neutral	neutral	1	0.267253	-0.12702	0.58782	0.155674	neutral	neutral
643	4	42189252	43192424	1	-0.552711	-0.78578	-0.30028	0.000277705	neutral	Adverse bivariate loci	N/A	N/A	N/A	N/A	N/A	N/A	N/A	1	0.694082	0.4316	0.97126	5.03319e-05	neutral	Adverse bivariate loci
644	4	43192425	43962561	N/A	N/A	N/A	N/A	N/A	N/A	N/A	N/A	N/A	N/A	N/A	N/A	N/A	N/A	1	0.238149	-0.04298	0.47171	0.0911369	neutral	neutral
645	4	43962562	45186767	1	-0.576911	-0.7694	-0.39056	1.27959e-06	Adverse bivariate loci	Adverse bivariate loci	N/A	N/A	N/A	N/A	N/A	N/A	N/A	1	0.182882	-0.07037	0.40434	0.13882	neutral	neutral
646	4	45186768	46358360	1	-0.415271	-0.64798	-0.1696	0.00256048	neutral	Adverse bivariate loci	N/A	N/A	N/A	N/A	N/A	N/A	N/A	1	0.201728	-0.09289	0.44772	0.153488	neutral	neutral
647	4	46358361	47408265	1	-0.366028	-0.61202	-0.06472	0.0177863	neutral	Adverse bivariate loci	N/A	N/A	N/A	N/A	N/A	N/A	N/A	1	0.0805041	-0.29448	0.36789	0.624765	neutral	neutral
648	4	47408266	49325138	1	-0.632106	-0.82031	-0.44062	8.61376e-07	Adverse bivariate loci	Adverse bivariate loci	N/A	N/A	N/A	N/A	N/A	N/A	N/A	1	0.44723	0.18461	0.68607	0.00282006	neutral	Adverse bivariate loci
649	4	49325139	53879571	1	-0.570695	-0.71168	-0.41619	2.67447e-08	Adverse bivariate loci	Adverse bivariate loci	N/A	N/A	N/A	N/A	N/A	N/A	N/A	1	0.615266	0.42148	0.80263	8.38349e-07	Adverse bivariate loci	Adverse bivariate loci
650	4	53879572	54659778	1	-0.29455	-0.46438	-0.10788	0.00375871	neutral	Adverse bivariate loci	1	0.0964524	-0.19025	0.38668	0.492328	neutral	neutral	N/A	N/A	N/A	N/A	N/A	N/A	N/A
651	4	54659779	55681701	1	-0.636544	-0.80422	-0.46037	5.82565e-08	Adverse bivariate loci	Adverse bivariate loci	N/A	N/A	N/A	N/A	N/A	N/A	N/A	1	0.621724	0.40471	0.82858	8.08114e-06	Adverse bivariate loci	Adverse bivariate loci
652	4	55681702	57103100	1	-0.252515	-0.47983	0.01021	0.0589978	neutral	neutral	N/A	N/A	N/A	N/A	N/A	N/A	N/A	1	0.0116286	-0.35578	0.29729	0.941733	neutral	neutral
653	4	57103101	58011085	1	-0.437596	-0.61512	-0.2409	0.000133604	neutral	Adverse bivariate loci	1	0.0345899	-0.21939	0.28612	0.780698	neutral	neutral	1	0.485004	0.29454	0.65927	2.32383e-05	Adverse bivariate loci	Adverse bivariate loci
654	4	58011086	58940256	1	-0.523835	-0.70622	-0.32111	2.12453e-05	Adverse bivariate loci	Adverse bivariate loci	N/A	N/A	N/A	N/A	N/A	N/A	N/A	1	0.510999	0.26658	0.73265	0.000376935	neutral	Adverse bivariate loci
655	4	58940257	59692948	1	-0.714634	-0.95524	-0.48406	1.03752e-05	Adverse bivariate loci	Adverse bivariate loci	N/A	N/A	N/A	N/A	N/A	N/A	N/A	1	0.696903	0.4737	0.92144	7.84413e-06	Adverse bivariate loci	Adverse bivariate loci
656	4	59692949	60746709	1	-0.368515	-0.61253	-0.08774	0.0132853	neutral	Adverse bivariate loci	N/A	N/A	N/A	N/A	N/A	N/A	N/A	N/A	N/A	N/A	N/A	N/A	N/A	N/A
657	4	60746710	61971161	1	-0.380058	-0.61309	-0.11622	0.00920289	neutral	Adverse bivariate loci	N/A	N/A	N/A	N/A	N/A	N/A	N/A	1	0.295286	-0.06041	0.58695	0.0868611	neutral	neutral
658	4	61971162	63337954	1	-0.299769	-0.53302	-0.03649	0.0321734	neutral	Adverse bivariate loci	N/A	N/A	N/A	N/A	N/A	N/A	N/A	1	-0.0225307	-0.3587	0.23916	0.876091	neutral	neutral
659	4	63337955	64117431	N/A	N/A	N/A	N/A	N/A	N/A	N/A	N/A	N/A	N/A	N/A	N/A	N/A	N/A	N/A	N/A	N/A	N/A	N/A	N/A	N/A
660	4	64117432	65563100	N/A	N/A	N/A	N/A	N/A	N/A	N/A	N/A	N/A	N/A	N/A	N/A	N/A	N/A	N/A	N/A	N/A	N/A	N/A	N/A	N/A
661	4	65563101	66597446	N/A	N/A	N/A	N/A	N/A	N/A	N/A	N/A	N/A	N/A	N/A	N/A	N/A	N/A	N/A	N/A	N/A	N/A	N/A	N/A	N/A
662	4	66597447	67616362	1	-0.382446	-0.59691	-0.13354	0.00461637	neutral	Adverse bivariate loci	N/A	N/A	N/A	N/A	N/A	N/A	N/A	1	0.270643	0.0259	0.48738	0.0334653	neutral	Adverse bivariate loci
663	4	67616363	68742859	1	-0.489915	-0.64441	-0.32339	2.3686e-06	Adverse bivariate loci	Adverse bivariate loci	N/A	N/A	N/A	N/A	N/A	N/A	N/A	1	0.0962979	-0.19611	0.3398	0.478897	neutral	neutral
664	4	68742860	69603368	N/A	N/A	N/A	N/A	N/A	N/A	N/A	N/A	N/A	N/A	N/A	N/A	N/A	N/A	N/A	N/A	N/A	N/A	N/A	N/A	N/A
665	4	69603369	70516836	N/A	N/A	N/A	N/A	N/A	N/A	N/A	N/A	N/A	N/A	N/A	N/A	N/A	N/A	N/A	N/A	N/A	N/A	N/A	N/A	N/A
666	4	70516837	71468300	N/A	N/A	N/A	N/A	N/A	N/A	N/A	N/A	N/A	N/A	N/A	N/A	N/A	N/A	N/A	N/A	N/A	N/A	N/A	N/A	N/A
667	4	71468301	73258294	1	-0.214322	-0.48524	0.10498	0.156571	neutral	neutral	N/A	N/A	N/A	N/A	N/A	N/A	N/A	1	0.391838	0.09105	0.66906	0.0167087	neutral	Adverse bivariate loci
668	4	73258295	74885900	1	-0.108701	-0.35343	0.19037	0.438023	neutral	neutral	1	-0.0929221	-0.38614	0.19862	0.514729	neutral	neutral	1	0.304582	0.00085	0.55493	0.0456499	neutral	Adverse bivariate loci
669	4	74885901	76497358	1	-0.484644	-0.71428	-0.23593	0.000796896	neutral	Adverse bivariate loci	N/A	N/A	N/A	N/A	N/A	N/A	N/A	1	0.4563	0.13527	0.73633	0.00881859	neutral	Adverse bivariate loci
670	4	76497359	78045637	1	-0.502899	-0.69956	-0.28685	7.90945e-05	neutral	Adverse bivariate loci	N/A	N/A	N/A	N/A	N/A	N/A	N/A	1	0.319527	0.0648	0.54072	0.017361	neutral	Adverse bivariate loci
671	4	78045638	78967715	N/A	N/A	N/A	N/A	N/A	N/A	N/A	N/A	N/A	N/A	N/A	N/A	N/A	N/A	N/A	N/A	N/A	N/A	N/A	N/A	N/A
672	4	78967716	79880101	1	-0.332839	-0.60158	-0.01205	0.0459034	neutral	Adverse bivariate loci	1	-0.193083	-0.52978	0.11844	0.213526	neutral	neutral	1	0.227338	-0.14696	0.52834	0.198829	neutral	neutral
673	4	79880102	81206182	1	-0.819529	-0.96553	-0.67661	1.31179e-12	Adverse bivariate loci	Adverse bivariate loci	1	-0.238222	-0.47673	-0.00474	0.044706	neutral	Protective bivariate loci	1	0.472033	0.22082	0.70618	0.0012312	neutral	Adverse bivariate loci
674	4	81206183	82655623	1	-0.577059	-0.78533	-0.35795	3.41715e-05	neutral	Adverse bivariate loci	1	-0.0080475	-0.38129	0.34308	0.963376	neutral	neutral	1	0.585613	0.36025	0.8018	4.42382e-05	neutral	Adverse bivariate loci
675	4	82655624	84003062	1	-0.538229	-0.7011	-0.36023	1.5695e-06	Adverse bivariate loci	Adverse bivariate loci	N/A	N/A	N/A	N/A	N/A	N/A	N/A	1	0.493977	0.22834	0.74172	0.00170627	neutral	Adverse bivariate loci
676	4	84003063	85437805	1	-0.242299	-0.45564	-0.00141	0.0510919	neutral	neutral	1	0.184352	-0.04115	0.42001	0.110467	neutral	neutral	1	0.402563	0.13244	0.64061	0.00681248	neutral	Adverse bivariate loci
677	4	85437806	86931670	1	-0.639727	-0.84779	-0.42158	9.66586e-06	Adverse bivariate loci	Adverse bivariate loci	N/A	N/A	N/A	N/A	N/A	N/A	N/A	1	0.709894	0.54186	0.87426	9.88685e-09	Adverse bivariate loci	Adverse bivariate loci
678	4	86931671	88502717	1	-0.605526	-0.79837	-0.42211	3.63673e-07	Adverse bivariate loci	Adverse bivariate loci	N/A	N/A	N/A	N/A	N/A	N/A	N/A	1	0.452285	0.27512	0.63376	1.26182e-05	Adverse bivariate loci	Adverse bivariate loci
679	4	88502718	89244554	1	-0.456103	-0.61071	-0.27495	1.15258e-05	Adverse bivariate loci	Adverse bivariate loci	1	0.119702	-0.14759	0.39179	0.369609	neutral	neutral	1	0.466911	0.29759	0.62033	3.74023e-06	Adverse bivariate loci	Adverse bivariate loci
680	4	89244555	90236971	1	0.289655	0.10339	0.50503	0.00226781	neutral	Protective bivariate loci	1	0.0605522	-0.24911	0.372	0.68718	neutral	neutral	1	-0.218249	-0.48093	0.00586	0.0570914	neutral	neutral
681	4	90236972	91309863	1	-0.60972	-0.82945	-0.39046	1.42815e-05	Adverse bivariate loci	Adverse bivariate loci	1	0.288022	0.02289	0.5677	0.0341191	neutral	Adverse bivariate loci	1	0.549763	0.33976	0.74135	2.06721e-05	Adverse bivariate loci	Adverse bivariate loci
682	4	91309864	92219192	1	-0.451571	-0.68544	-0.19964	0.00220352	neutral	Adverse bivariate loci	N/A	N/A	N/A	N/A	N/A	N/A	N/A	1	0.347585	0.06743	0.59442	0.0217309	neutral	Adverse bivariate loci
683	4	92219193	93451599	1	-0.419973	-0.61078	-0.20322	0.000473839	neutral	Adverse bivariate loci	N/A	N/A	N/A	N/A	N/A	N/A	N/A	1	0.437566	0.16406	0.68673	0.00365057	neutral	Adverse bivariate loci
684	4	93451600	94757265	1	-0.581542	-0.76164	-0.38794	2.03891e-06	Adverse bivariate loci	Adverse bivariate loci	N/A	N/A	N/A	N/A	N/A	N/A	N/A	1	0.569853	0.37253	0.76033	6.4909e-06	Adverse bivariate loci	Adverse bivariate loci
685	4	94757266	96183801	1	-0.438245	-0.57145	-0.2952	4.65283e-07	Adverse bivariate loci	Adverse bivariate loci	N/A	N/A	N/A	N/A	N/A	N/A	N/A	1	0.453311	0.28985	0.60796	4.05371e-06	Adverse bivariate loci	Adverse bivariate loci
686	4	96183802	97540787	1	-0.636623	-0.85298	-0.40849	1.23604e-05	Adverse bivariate loci	Adverse bivariate loci	N/A	N/A	N/A	N/A	N/A	N/A	N/A	1	0.456194	0.19412	0.69825	0.00242472	neutral	Adverse bivariate loci
687	4	97540788	98445515	1	-0.524066	-0.77384	-0.26041	0.000640863	neutral	Adverse bivariate loci	N/A	N/A	N/A	N/A	N/A	N/A	N/A	1	0.6639	0.42835	0.89703	1.56482e-05	Adverse bivariate loci	Adverse bivariate loci
688	4	98445516	99532480	N/A	N/A	N/A	N/A	N/A	N/A	N/A	N/A	N/A	N/A	N/A	N/A	N/A	N/A	1	0.306741	-0.03956	0.59132	0.071352	neutral	neutral
689	4	99532481	100333334	1	-0.339317	-0.50154	-0.15811	0.000557727	neutral	Adverse bivariate loci	1	0.662503	0.45993	0.88035	1.27616e-08	Adverse bivariate loci	Adverse bivariate loci	1	0.177472	-0.0332	0.35954	0.0873151	neutral	neutral
690	4	100333335	101132995	1	-0.38396	-0.57078	-0.1735	0.00108885	neutral	Adverse bivariate loci	1	0.419678	0.14983	0.71229	0.00311893	neutral	Adverse bivariate loci	1	0.283114	0.06297	0.47226	0.0136472	neutral	Adverse bivariate loci
691	4	101132996	102544803	1	-0.616359	-0.77722	-0.44614	7.67419e-08	Adverse bivariate loci	Adverse bivariate loci	N/A	N/A	N/A	N/A	N/A	N/A	N/A	1	0.4608	0.21612	0.6895	0.00105249	neutral	Adverse bivariate loci
692	4	102544804	104384534	1	-0.750372	-0.82276	-0.67498	9.15815e-37	Adverse bivariate loci	Adverse bivariate loci	1	-0.47012	-0.73084	-0.25813	3.85093e-05	Protective bivariate loci	Protective bivariate loci	1	0.67555	0.53747	0.81107	3.0779e-12	Adverse bivariate loci	Adverse bivariate loci
693	4	104384535	105319195	1	-0.285835	-0.48905	-0.0535	0.0184368	neutral	Adverse bivariate loci	1	0.0204675	-0.23613	0.26871	0.87168	neutral	neutral	1	0.292933	0.05572	0.50274	0.0202609	neutral	Adverse bivariate loci
694	4	105319196	106479155	1	-0.571173	-0.73635	-0.39699	5.6028e-07	Adverse bivariate loci	Adverse bivariate loci	N/A	N/A	N/A	N/A	N/A	N/A	N/A	1	0.341717	0.12785	0.53073	0.00328516	neutral	Adverse bivariate loci
695	4	106479156	108131206	N/A	N/A	N/A	N/A	N/A	N/A	N/A	N/A	N/A	N/A	N/A	N/A	N/A	N/A	1	0.782328	0.58627	0.99142	1.21151e-07	Adverse bivariate loci	Adverse bivariate loci
696	4	108131207	109122458	1	-0.0839776	-0.35205	0.27137	0.588854	neutral	neutral	1	-0.0569662	-0.40746	0.27999	0.73519	neutral	neutral	1	0.250674	-0.02869	0.48805	0.0744787	neutral	neutral
697	4	109122459	109978982	1	-0.377946	-0.57977	-0.15114	0.00223525	neutral	Adverse bivariate loci	N/A	N/A	N/A	N/A	N/A	N/A	N/A	1	0.594565	0.38853	0.78131	4.95179e-06	Adverse bivariate loci	Adverse bivariate loci
698	4	109978983	111733579	1	-0.38395	-0.54118	-0.216	7.24585e-05	neutral	Adverse bivariate loci	1	0.0079494	-0.2899	0.30694	0.956717	neutral	neutral	1	0.263432	0.06311	0.43931	0.0124172	neutral	Adverse bivariate loci
699	4	111733580	112830229	1	-0.532095	-0.71561	-0.33335	2.23417e-05	neutral	Adverse bivariate loci	N/A	N/A	N/A	N/A	N/A	N/A	N/A	N/A	N/A	N/A	N/A	N/A	N/A	N/A
700	4	112830230	113916002	1	-0.401602	-0.64775	-0.11916	0.00846133	neutral	Adverse bivariate loci	N/A	N/A	N/A	N/A	N/A	N/A	N/A	1	0.550458	0.29219	0.79543	0.00040117	neutral	Adverse bivariate loci
701	4	113916003	115306149	1	-0.666754	-0.83725	-0.49627	3.39345e-08	Adverse bivariate loci	Adverse bivariate loci	N/A	N/A	N/A	N/A	N/A	N/A	N/A	N/A	N/A	N/A	N/A	N/A	N/A	N/A
702	4	115306150	116204703	1	-0.444744	-0.70499	-0.14719	0.00611776	neutral	Adverse bivariate loci	N/A	N/A	N/A	N/A	N/A	N/A	N/A	N/A	N/A	N/A	N/A	N/A	N/A	N/A
703	4	116204704	117313636	1	-0.42433	-0.64763	-0.17878	0.00210932	neutral	Adverse bivariate loci	N/A	N/A	N/A	N/A	N/A	N/A	N/A	1	0.491497	0.19995	0.77374	0.00354324	neutral	Adverse bivariate loci
704	4	117313637	118395262	1	-0.458674	-0.77018	-0.10874	0.017291	neutral	Adverse bivariate loci	N/A	N/A	N/A	N/A	N/A	N/A	N/A	N/A	N/A	N/A	N/A	N/A	N/A	N/A
705	4	118395263	119138097	1	-0.404983	-0.67337	-0.09811	0.0147206	neutral	Adverse bivariate loci	N/A	N/A	N/A	N/A	N/A	N/A	N/A	N/A	N/A	N/A	N/A	N/A	N/A	N/A
706	4	119138098	119927262	1	-0.301531	-0.56663	0.00441	0.0522053	neutral	neutral	N/A	N/A	N/A	N/A	N/A	N/A	N/A	1	0.0833161	-0.30248	0.38025	0.623224	neutral	neutral
707	4	119927263	120563073	1	-0.583341	-0.92507	-0.23538	0.00543713	neutral	Adverse bivariate loci	N/A	N/A	N/A	N/A	N/A	N/A	N/A	N/A	N/A	N/A	N/A	N/A	N/A	N/A
708	4	120563074	121393008	1	-0.586411	-0.77325	-0.3872	6.10703e-06	Adverse bivariate loci	Adverse bivariate loci	N/A	N/A	N/A	N/A	N/A	N/A	N/A	1	0.642095	0.40394	0.8764	3.6947e-05	neutral	Adverse bivariate loci
709	4	121393009	121981243	1	-0.68308	-0.92708	-0.44264	3.1041e-05	neutral	Adverse bivariate loci	N/A	N/A	N/A	N/A	N/A	N/A	N/A	N/A	N/A	N/A	N/A	N/A	N/A	N/A
710	4	121981244	122655434	1	-0.342476	-0.54575	-0.10594	0.00567568	neutral	Adverse bivariate loci	N/A	N/A	N/A	N/A	N/A	N/A	N/A	1	0.271903	0.02305	0.47885	0.0297509	neutral	Adverse bivariate loci
711	4	122655435	123768693	1	-0.360651	-0.60787	-0.07594	0.0163057	neutral	Adverse bivariate loci	N/A	N/A	N/A	N/A	N/A	N/A	N/A	N/A	N/A	N/A	N/A	N/A	N/A	N/A
712	4	123768694	124534997	1	-0.22794	-0.51845	0.13469	0.186477	neutral	neutral	N/A	N/A	N/A	N/A	N/A	N/A	N/A	1	0.209182	-0.17317	0.51075	0.237599	neutral	neutral
713	4	124534998	125486535	1	-0.369972	-0.64557	-0.05783	0.0253928	neutral	Adverse bivariate loci	N/A	N/A	N/A	N/A	N/A	N/A	N/A	1	0.187166	-0.10019	0.41834	0.175147	neutral	neutral
714	4	125486536	126476842	1	-0.178148	-0.43567	0.13253	0.241115	neutral	neutral	N/A	N/A	N/A	N/A	N/A	N/A	N/A	1	0.142647	-0.18061	0.39718	0.330198	neutral	neutral
715	4	126476843	127279171	1	-0.344028	-0.61813	-0.03	0.0356945	neutral	Adverse bivariate loci	N/A	N/A	N/A	N/A	N/A	N/A	N/A	N/A	N/A	N/A	N/A	N/A	N/A	N/A
716	4	127279172	128321876	N/A	N/A	N/A	N/A	N/A	N/A	N/A	N/A	N/A	N/A	N/A	N/A	N/A	N/A	N/A	N/A	N/A	N/A	N/A	N/A	N/A
717	4	128321877	129625376	N/A	N/A	N/A	N/A	N/A	N/A	N/A	N/A	N/A	N/A	N/A	N/A	N/A	N/A	N/A	N/A	N/A	N/A	N/A	N/A	N/A
718	4	129625377	131098950	1	-0.40547	-0.59127	-0.19124	0.000802109	neutral	Adverse bivariate loci	N/A	N/A	N/A	N/A	N/A	N/A	N/A	1	0.442433	0.17191	0.70269	0.00384028	neutral	Adverse bivariate loci
719	4	131098951	131873453	1	-0.632747	-0.96107	-0.29756	0.00202112	neutral	Adverse bivariate loci	1	0.163121	-0.24264	0.59262	0.415471	neutral	neutral	N/A	N/A	N/A	N/A	N/A	N/A	N/A
720	4	131873454	132801980	1	-0.281886	-0.59236	0.1005	0.127037	neutral	neutral	1	-0.204998	-0.64297	0.18717	0.28385	neutral	neutral	1	0.494206	0.15879	0.80153	0.00969061	neutral	Adverse bivariate loci
721	4	132801981	133524886	N/A	N/A	N/A	N/A	N/A	N/A	N/A	N/A	N/A	N/A	N/A	N/A	N/A	N/A	N/A	N/A	N/A	N/A	N/A	N/A	N/A
722	4	133524887	134109978	N/A	N/A	N/A	N/A	N/A	N/A	N/A	N/A	N/A	N/A	N/A	N/A	N/A	N/A	N/A	N/A	N/A	N/A	N/A	N/A	N/A
723	4	134109979	135809542	1	-0.45371	-0.66264	-0.2158	0.000774075	neutral	Adverse bivariate loci	N/A	N/A	N/A	N/A	N/A	N/A	N/A	1	0.140455	-0.18884	0.41391	0.360319	neutral	neutral
724	4	135809543	137400031	1	-0.386942	-0.58068	-0.18154	0.000799111	neutral	Adverse bivariate loci	1	0.230416	0.01165	0.46197	0.0421627	neutral	Adverse bivariate loci	N/A	N/A	N/A	N/A	N/A	N/A	N/A
725	4	137400032	138537344	N/A	N/A	N/A	N/A	N/A	N/A	N/A	N/A	N/A	N/A	N/A	N/A	N/A	N/A	N/A	N/A	N/A	N/A	N/A	N/A	N/A
726	4	138537345	139553760	1	-0.561691	-0.78294	-0.3199	0.000121365	neutral	Adverse bivariate loci	1	0.100714	-0.163	0.35804	0.443822	neutral	neutral	N/A	N/A	N/A	N/A	N/A	N/A	N/A
727	4	139553761	141087047	1	-0.71579	-0.85782	-0.56955	1.6553e-11	Adverse bivariate loci	Adverse bivariate loci	1	0.051328	-0.22681	0.32509	0.699218	neutral	neutral	1	0.617207	0.41158	0.83339	2.50881e-06	Adverse bivariate loci	Adverse bivariate loci
728	4	141087048	142807914	1	-0.350895	-0.52683	-0.15206	0.00134642	neutral	Adverse bivariate loci	N/A	N/A	N/A	N/A	N/A	N/A	N/A	1	0.342324	0.09375	0.55984	0.0101039	neutral	Adverse bivariate loci
729	4	142807915	144401042	1	-0.392645	-0.60217	-0.15457	0.00304919	neutral	Adverse bivariate loci	1	0.220248	-0.0619	0.53809	0.134903	neutral	neutral	1	0.347343	0.05801	0.60997	0.0234953	neutral	Adverse bivariate loci
730	4	144401043	146174871	1	-0.115055	-0.29763	0.08935	0.261252	neutral	neutral	N/A	N/A	N/A	N/A	N/A	N/A	N/A	1	0.216981	-0.02733	0.42805	0.0744864	neutral	neutral
731	4	146174872	147161042	1	-0.625941	-0.74485	-0.50102	3.68094e-12	Adverse bivariate loci	Adverse bivariate loci	N/A	N/A	N/A	N/A	N/A	N/A	N/A	1	0.655214	0.51218	0.7899	1.29145e-10	Adverse bivariate loci	Adverse bivariate loci
732	4	147161043	148462208	1	-0.66135	-0.93242	-0.39609	0.000104113	neutral	Adverse bivariate loci	N/A	N/A	N/A	N/A	N/A	N/A	N/A	1	0.480405	0.1772	0.75236	0.00523705	neutral	Adverse bivariate loci
733	4	148462209	149998528	1	-0.535111	-0.73197	-0.31962	3.66662e-05	neutral	Adverse bivariate loci	1	0.0864925	-0.20853	0.3883	0.553725	neutral	neutral	1	0.287638	-0.00505	0.5287	0.0520809	neutral	neutral
734	4	149998529	151014322	1	-0.554556	-0.75955	-0.33184	4.48215e-05	neutral	Adverse bivariate loci	N/A	N/A	N/A	N/A	N/A	N/A	N/A	N/A	N/A	N/A	N/A	N/A	N/A	N/A
735	4	151014323	152162098	1	-0.425578	-0.69692	-0.11478	0.0116167	neutral	Adverse bivariate loci	N/A	N/A	N/A	N/A	N/A	N/A	N/A	N/A	N/A	N/A	N/A	N/A	N/A	N/A
736	4	152162099	153520883	1	-0.308386	-0.5236	-0.06312	0.0178684	neutral	Adverse bivariate loci	N/A	N/A	N/A	N/A	N/A	N/A	N/A	1	0.300903	0.01432	0.548	0.0401225	neutral	Adverse bivariate loci
737	4	153520884	155044409	1	-0.44661	-0.6887	-0.18045	0.00340022	neutral	Adverse bivariate loci	N/A	N/A	N/A	N/A	N/A	N/A	N/A	1	0.335184	0.03561	0.59611	0.0335988	neutral	Adverse bivariate loci
738	4	155044410	156520288	N/A	N/A	N/A	N/A	N/A	N/A	N/A	N/A	N/A	N/A	N/A	N/A	N/A	N/A	N/A	N/A	N/A	N/A	N/A	N/A	N/A
739	4	156520289	157597309	1	-0.703955	-0.93758	-0.46774	7.13345e-06	Adverse bivariate loci	Adverse bivariate loci	1	-0.177827	-0.55826	0.17184	0.306882	neutral	neutral	1	0.378991	0.08361	0.63092	0.0157973	neutral	Adverse bivariate loci
740	4	157597310	159176073	1	-0.272205	-0.53652	0.04389	0.0846341	neutral	neutral	N/A	N/A	N/A	N/A	N/A	N/A	N/A	1	-0.0903059	-0.51232	0.20977	0.588135	neutral	neutral
741	4	159176074	160828480	1	-0.489398	-0.71546	-0.25544	0.000475522	neutral	Adverse bivariate loci	N/A	N/A	N/A	N/A	N/A	N/A	N/A	1	0.67725	0.46777	0.89919	1.40183e-06	Adverse bivariate loci	Adverse bivariate loci
742	4	160828481	161666201	1	-0.528299	-0.72514	-0.3138	4.89644e-05	neutral	Adverse bivariate loci	1	0.0406175	-0.29724	0.37559	0.803908	neutral	neutral	1	0.397866	0.06258	0.68187	0.0201404	neutral	Adverse bivariate loci
743	4	161666202	162239289	1	-0.597057	-0.77765	-0.40188	2.16485e-06	Adverse bivariate loci	Adverse bivariate loci	N/A	N/A	N/A	N/A	N/A	N/A	N/A	N/A	N/A	N/A	N/A	N/A	N/A	N/A
744	4	162239290	163245541	1	-0.625439	-0.7745	-0.46991	3.05683e-09	Adverse bivariate loci	Adverse bivariate loci	N/A	N/A	N/A	N/A	N/A	N/A	N/A	1	0.465986	0.28467	0.63843	2.52122e-05	neutral	Adverse bivariate loci
745	4	163245542	163937103	1	-0.822157	-1	-0.59298	2.84575e-06	Adverse bivariate loci	Adverse bivariate loci	N/A	N/A	N/A	N/A	N/A	N/A	N/A	1	0.243843	-0.10413	0.52331	0.148003	neutral	neutral
746	4	163937104	164781847	1	-0.605511	-0.78889	-0.40818	3.19794e-06	Adverse bivariate loci	Adverse bivariate loci	N/A	N/A	N/A	N/A	N/A	N/A	N/A	N/A	N/A	N/A	N/A	N/A	N/A	N/A
747	4	164781848	165824650	1	-0.610022	-0.78634	-0.41902	1.14327e-06	Adverse bivariate loci	Adverse bivariate loci	N/A	N/A	N/A	N/A	N/A	N/A	N/A	1	0.518213	0.3141	0.71397	3.99071e-05	neutral	Adverse bivariate loci
748	4	165824651	166702855	1	-0.619002	-0.84118	-0.39746	1.70894e-05	Adverse bivariate loci	Adverse bivariate loci	N/A	N/A	N/A	N/A	N/A	N/A	N/A	1	0.485074	0.20477	0.73756	0.00241441	neutral	Adverse bivariate loci
749	4	166702856	167643768	1	-0.627855	-0.8171	-0.43519	1.25252e-06	Adverse bivariate loci	Adverse bivariate loci	1	0.191728	-0.16059	0.53998	0.260565	neutral	neutral	1	0.492278	0.20957	0.74654	0.0023708	neutral	Adverse bivariate loci
750	4	167643769	168623790	1	-0.483523	-0.65937	-0.2953	2.7456e-05	neutral	Adverse bivariate loci	1	0.10191	-0.18361	0.38572	0.47145	neutral	neutral	N/A	N/A	N/A	N/A	N/A	N/A	N/A
751	4	168623791	169555114	1	-0.7402	-0.98487	-0.49913	6.35594e-06	Adverse bivariate loci	Adverse bivariate loci	1	0.437432	0.08335	0.86219	0.0195532	neutral	Adverse bivariate loci	N/A	N/A	N/A	N/A	N/A	N/A	N/A
752	4	169555115	170682809	1	-0.456228	-0.65737	-0.22587	0.00057501	neutral	Adverse bivariate loci	N/A	N/A	N/A	N/A	N/A	N/A	N/A	1	0.480499	0.22747	0.70533	0.000903183	neutral	Adverse bivariate loci
753	4	170682810	171643019	N/A	N/A	N/A	N/A	N/A	N/A	N/A	N/A	N/A	N/A	N/A	N/A	N/A	N/A	N/A	N/A	N/A	N/A	N/A	N/A	N/A
754	4	171643020	172555990	N/A	N/A	N/A	N/A	N/A	N/A	N/A	N/A	N/A	N/A	N/A	N/A	N/A	N/A	1	0.649929	0.4407	0.84589	5.34126e-06	Adverse bivariate loci	Adverse bivariate loci
755	4	172555991	174470206	1	-0.467452	-0.6208	-0.29922	4.48114e-06	Adverse bivariate loci	Adverse bivariate loci	N/A	N/A	N/A	N/A	N/A	N/A	N/A	1	0.620944	0.4151	0.84935	4.60653e-06	Adverse bivariate loci	Adverse bivariate loci
756	4	174470207	175295842	1	-0.385168	-0.57019	-0.18344	0.000737105	neutral	Adverse bivariate loci	1	-0.229853	-0.52563	0.03532	0.0915376	neutral	neutral	N/A	N/A	N/A	N/A	N/A	N/A	N/A
757	4	175295843	175959697	1	-0.729411	-0.92532	-0.53693	1.07467e-07	Adverse bivariate loci	Adverse bivariate loci	1	-0.226197	-0.52863	0.05131	0.105953	neutral	neutral	1	0.126364	-0.22184	0.40615	0.420971	neutral	neutral
758	4	175959698	177129678	1	-0.360225	-0.55263	-0.13785	0.00286882	neutral	Adverse bivariate loci	1	-0.106194	-0.41679	0.1678	0.453834	neutral	neutral	N/A	N/A	N/A	N/A	N/A	N/A	N/A
759	4	177129679	178314527	1	-0.0904406	-0.3556	0.23695	0.549635	neutral	neutral	1	-0.0386752	-0.34103	0.25746	0.791495	neutral	neutral	N/A	N/A	N/A	N/A	N/A	N/A	N/A
760	4	178314528	179233905	1	-0.520816	-0.6792	-0.35076	1.00008e-06	Adverse bivariate loci	Adverse bivariate loci	N/A	N/A	N/A	N/A	N/A	N/A	N/A	1	0.495176	0.30913	0.66704	1.14002e-05	Adverse bivariate loci	Adverse bivariate loci
761	4	179233906	179932391	1	-0.574961	-0.80217	-0.3344	0.000128974	neutral	Adverse bivariate loci	N/A	N/A	N/A	N/A	N/A	N/A	N/A	1	0.6934	0.46807	0.92649	1.27117e-05	Adverse bivariate loci	Adverse bivariate loci
762	4	179932392	180540877	1	-0.483959	-0.73538	-0.20805	0.0020511	neutral	Adverse bivariate loci	1	0.147182	-0.14894	0.44158	0.312097	neutral	neutral	1	0.423376	0.14048	0.68191	0.00683726	neutral	Adverse bivariate loci
763	4	180540878	181122433	1	-0.436532	-0.6916	-0.15586	0.00549638	neutral	Adverse bivariate loci	N/A	N/A	N/A	N/A	N/A	N/A	N/A	N/A	N/A	N/A	N/A	N/A	N/A	N/A
764	4	181122434	182065646	1	-0.417978	-0.59548	-0.21682	0.000273912	neutral	Adverse bivariate loci	N/A	N/A	N/A	N/A	N/A	N/A	N/A	1	0.509306	0.28246	0.72139	0.000152801	neutral	Adverse bivariate loci
765	4	182065647	182946258	1	-0.514278	-0.69595	-0.31066	3.117e-05	neutral	Adverse bivariate loci	N/A	N/A	N/A	N/A	N/A	N/A	N/A	N/A	N/A	N/A	N/A	N/A	N/A	N/A
766	4	182946259	183603892	1	-0.507214	-0.68257	-0.31927	1.13786e-05	Adverse bivariate loci	Adverse bivariate loci	N/A	N/A	N/A	N/A	N/A	N/A	N/A	1	0.362928	0.12633	0.56385	0.00410333	neutral	Adverse bivariate loci
767	4	183603893	184338584	1	-0.240751	-0.49854	0.06135	0.11015	neutral	neutral	1	0.155773	-0.19745	0.51448	0.361195	neutral	neutral	1	0.416233	0.08509	0.70373	0.0184018	neutral	Adverse bivariate loci
768	4	184338585	185483262	1	-0.680962	-0.90694	-0.47171	2.31199e-06	Adverse bivariate loci	Adverse bivariate loci	N/A	N/A	N/A	N/A	N/A	N/A	N/A	1	0.643024	0.37676	0.90853	0.000183557	neutral	Adverse bivariate loci
769	4	185483263	186232882	1	-0.51937	-0.68686	-0.33869	2.63969e-06	Adverse bivariate loci	Adverse bivariate loci	1	-0.278418	-0.61019	0.01054	0.0566723	neutral	neutral	1	0.480207	0.23928	0.7053	0.000588934	neutral	Adverse bivariate loci
770	4	186232883	186881568	1	-0.367688	-0.53172	-0.184	0.000284227	neutral	Adverse bivariate loci	1	-0.0854044	-0.38457	0.19981	0.548942	neutral	neutral	1	0.165621	-0.08502	0.38736	0.179495	neutral	neutral
771	4	186881569	187985393	1	-0.637396	-0.88265	-0.40317	2.52179e-05	neutral	Adverse bivariate loci	N/A	N/A	N/A	N/A	N/A	N/A	N/A	N/A	N/A	N/A	N/A	N/A	N/A	N/A
772	4	187985394	189153279	1	-0.560524	-0.736	-0.36919	5.24013e-06	Adverse bivariate loci	Adverse bivariate loci	N/A	N/A	N/A	N/A	N/A	N/A	N/A	1	0.595971	0.41206	0.77964	1.22779e-06	Adverse bivariate loci	Adverse bivariate loci
773	4	189153280	189899573	1	-0.37353	-0.64746	-0.04525	0.0282056	neutral	Adverse bivariate loci	1	0.088547	-0.30368	0.4827	0.642208	neutral	neutral	N/A	N/A	N/A	N/A	N/A	N/A	N/A
774	4	189899574	191043880	1	-0.388849	-0.60826	-0.14269	0.00399057	neutral	Adverse bivariate loci	N/A	N/A	N/A	N/A	N/A	N/A	N/A	1	0.310795	-0.03301	0.59345	0.0669448	neutral	neutral
775	5	10043	598320	1	-0.464403	-0.6606	-0.25026	0.000250515	neutral	Adverse bivariate loci	N/A	N/A	N/A	N/A	N/A	N/A	N/A	N/A	N/A	N/A	N/A	N/A	N/A	N/A
776	5	598321	1206609	1	-0.586262	-0.75789	-0.40431	9.01115e-07	Adverse bivariate loci	Adverse bivariate loci	1	0.298353	0.05554	0.54113	0.0154526	neutral	Adverse bivariate loci	1	0.264213	-0.08359	0.53785	0.105397	neutral	neutral
777	5	1206610	2106885	1	-0.237094	-0.46942	0.03191	0.0774848	neutral	neutral	N/A	N/A	N/A	N/A	N/A	N/A	N/A	1	0.332417	0.08047	0.55756	0.0148105	neutral	Adverse bivariate loci
778	5	2106886	2960068	1	-0.139794	-0.33304	0.08592	0.202643	neutral	neutral	N/A	N/A	N/A	N/A	N/A	N/A	N/A	N/A	N/A	N/A	N/A	N/A	N/A	N/A
779	5	2960069	3677595	1	-0.403548	-0.56175	-0.23627	4.36892e-05	neutral	Adverse bivariate loci	N/A	N/A	N/A	N/A	N/A	N/A	N/A	1	0.560406	0.36506	0.74782	3.97272e-06	Adverse bivariate loci	Adverse bivariate loci
780	5	3677596	4636542	1	-0.522182	-0.70851	-0.32664	2.09141e-05	Adverse bivariate loci	Adverse bivariate loci	N/A	N/A	N/A	N/A	N/A	N/A	N/A	1	0.417327	0.16357	0.63722	0.0027968	neutral	Adverse bivariate loci
781	5	4636543	5828694	1	-0.423348	-0.66882	-0.15186	0.00523883	neutral	Adverse bivariate loci	1	-0.0811191	-0.38624	0.20565	0.572589	neutral	neutral	1	0.193753	-0.08421	0.42258	0.151335	neutral	neutral
782	5	5828695	6936733	1	-0.500968	-0.72853	-0.24392	0.000918544	neutral	Adverse bivariate loci	N/A	N/A	N/A	N/A	N/A	N/A	N/A	1	0.530506	0.245	0.79646	0.00157788	neutral	Adverse bivariate loci
783	5	6936734	8079415	N/A	N/A	N/A	N/A	N/A	N/A	N/A	N/A	N/A	N/A	N/A	N/A	N/A	N/A	N/A	N/A	N/A	N/A	N/A	N/A	N/A
784	5	8079416	9203855	1	-0.512809	-0.69062	-0.3227	1.20486e-05	Adverse bivariate loci	Adverse bivariate loci	1	-0.299788	-0.61938	-0.01071	0.042247	neutral	Protective bivariate loci	1	0.452299	0.19193	0.70056	0.00243739	neutral	Adverse bivariate loci
785	5	9203856	10549029	1	-0.413493	-0.62618	-0.17455	0.00179947	neutral	Adverse bivariate loci	N/A	N/A	N/A	N/A	N/A	N/A	N/A	1	0.696236	0.4996	0.88665	2.56025e-07	Adverse bivariate loci	Adverse bivariate loci
786	5	10549030	11850850	1	-0.377413	-0.64654	-0.0717	0.0227479	neutral	Adverse bivariate loci	1	0.278625	-0.0385	0.61788	0.0875266	neutral	neutral	1	0.325616	0.00432	0.59703	0.0481807	neutral	Adverse bivariate loci
787	5	11850851	12867189	N/A	N/A	N/A	N/A	N/A	N/A	N/A	N/A	N/A	N/A	N/A	N/A	N/A	N/A	1	0.885073	0.62322	1	7.32393e-06	Adverse bivariate loci	Adverse bivariate loci
788	5	12867190	13608147	N/A	N/A	N/A	N/A	N/A	N/A	N/A	N/A	N/A	N/A	N/A	N/A	N/A	N/A	N/A	N/A	N/A	N/A	N/A	N/A	N/A
789	5	13608148	14910295	1	-0.475088	-0.68685	-0.23817	0.000546657	neutral	Adverse bivariate loci	1	-0.0796433	-0.42118	0.24153	0.620667	neutral	neutral	1	0.486335	0.25705	0.6934	0.000256563	neutral	Adverse bivariate loci
790	5	14910296	16592319	N/A	N/A	N/A	N/A	N/A	N/A	N/A	N/A	N/A	N/A	N/A	N/A	N/A	N/A	N/A	N/A	N/A	N/A	N/A	N/A	N/A
791	5	16592320	17803477	1	-0.593602	-0.75081	-0.42731	5.73287e-08	Adverse bivariate loci	Adverse bivariate loci	N/A	N/A	N/A	N/A	N/A	N/A	N/A	1	0.283847	0.02637	0.50228	0.030811	neutral	Adverse bivariate loci
792	5	17803478	18791410	1	-0.469672	-0.66155	-0.25966	0.00016235	neutral	Adverse bivariate loci	N/A	N/A	N/A	N/A	N/A	N/A	N/A	N/A	N/A	N/A	N/A	N/A	N/A	N/A
793	5	18791411	20397013	1	-0.292848	-0.54677	0.00883	0.0577862	neutral	neutral	N/A	N/A	N/A	N/A	N/A	N/A	N/A	1	0.279651	-0.01251	0.52659	0.0594726	neutral	neutral
794	5	20397014	21211399	N/A	N/A	N/A	N/A	N/A	N/A	N/A	N/A	N/A	N/A	N/A	N/A	N/A	N/A	N/A	N/A	N/A	N/A	N/A	N/A	N/A
795	5	21211400	22149042	1	-0.308669	-0.57245	0.01113	0.0592612	neutral	neutral	N/A	N/A	N/A	N/A	N/A	N/A	N/A	1	0.610982	0.36597	0.84083	6.67161e-05	neutral	Adverse bivariate loci
796	5	22149043	23246745	N/A	N/A	N/A	N/A	N/A	N/A	N/A	N/A	N/A	N/A	N/A	N/A	N/A	N/A	1	0.49434	0.14936	0.8116	0.0106965	neutral	Adverse bivariate loci
797	5	23246746	24362661	1	-0.115856	-0.39419	0.22628	0.463412	neutral	neutral	N/A	N/A	N/A	N/A	N/A	N/A	N/A	1	0.184515	-0.1675	0.47052	0.260185	neutral	neutral
798	5	24362662	25722097	1	-0.577635	-0.77354	-0.37226	1.12083e-05	Adverse bivariate loci	Adverse bivariate loci	N/A	N/A	N/A	N/A	N/A	N/A	N/A	1	0.525817	0.3108	0.72447	4.07125e-05	neutral	Adverse bivariate loci
799	5	25722098	26938178	1	-0.592387	-0.80865	-0.35907	4.85709e-05	neutral	Adverse bivariate loci	N/A	N/A	N/A	N/A	N/A	N/A	N/A	N/A	N/A	N/A	N/A	N/A	N/A	N/A
800	5	26938179	28315653	1	-0.58591	-0.79665	-0.36867	2.6434e-05	neutral	Adverse bivariate loci	N/A	N/A	N/A	N/A	N/A	N/A	N/A	1	0.410136	0.18337	0.61573	0.00125428	neutral	Adverse bivariate loci
801	5	28315654	29593755	1	-0.15185	-0.47557	0.27053	0.419732	neutral	neutral	N/A	N/A	N/A	N/A	N/A	N/A	N/A	N/A	N/A	N/A	N/A	N/A	N/A	N/A
802	5	29593756	30416066	N/A	N/A	N/A	N/A	N/A	N/A	N/A	N/A	N/A	N/A	N/A	N/A	N/A	N/A	1	0.47147	0.14795	0.75145	0.0073856	neutral	Adverse bivariate loci
803	5	30416067	31679464	1	-0.617231	-0.79418	-0.43599	4.70995e-07	Adverse bivariate loci	Adverse bivariate loci	1	0.356577	0.11052	0.62502	0.00684414	neutral	Adverse bivariate loci	1	0.4913	0.27373	0.68991	0.00015421	neutral	Adverse bivariate loci
804	5	31679465	32727914	1	-0.247946	-0.44051	-0.03646	0.0278227	neutral	Adverse bivariate loci	1	-0.0565915	-0.37303	0.25404	0.711434	neutral	neutral	1	0.0537572	-0.25451	0.30059	0.694628	neutral	neutral
805	5	32727915	33971056	1	-0.0380597	-0.2886	0.27142	0.785543	neutral	neutral	1	0.38611	0.08226	0.72221	0.0129329	neutral	Adverse bivariate loci	1	0.508912	0.23602	0.74464	0.00105147	neutral	Adverse bivariate loci
806	5	33971057	35157146	1	-0.489365	-0.71246	-0.24124	0.000676764	neutral	Adverse bivariate loci	1	-0.462849	-0.82207	-0.149	0.00356179	neutral	Protective bivariate loci	1	0.105243	-0.23101	0.37607	0.488048	neutral	neutral
807	5	35157147	36431967	1	-0.391615	-0.61646	-0.14259	0.00417118	neutral	Adverse bivariate loci	N/A	N/A	N/A	N/A	N/A	N/A	N/A	1	0.196813	-0.14819	0.47931	0.223968	neutral	neutral
808	5	36431968	37925487	1	-0.700293	-0.88193	-0.50787	1.08108e-07	Adverse bivariate loci	Adverse bivariate loci	N/A	N/A	N/A	N/A	N/A	N/A	N/A	1	0.424096	0.19073	0.63615	0.00171426	neutral	Adverse bivariate loci
809	5	37925488	39438985	1	-0.326491	-0.53729	-0.08235	0.0105823	neutral	Adverse bivariate loci	N/A	N/A	N/A	N/A	N/A	N/A	N/A	1	0.290842	0.02106	0.52471	0.033507	neutral	Adverse bivariate loci
810	5	39438986	40290851	N/A	N/A	N/A	N/A	N/A	N/A	N/A	N/A	N/A	N/A	N/A	N/A	N/A	N/A	N/A	N/A	N/A	N/A	N/A	N/A	N/A
811	5	40290852	41279590	1	-0.249205	-0.46366	0.00828	0.0547355	neutral	neutral	N/A	N/A	N/A	N/A	N/A	N/A	N/A	1	-0.0132601	-0.30417	0.22814	0.919792	neutral	neutral
812	5	41279591	42856332	1	-0.433602	-0.70948	-0.12008	0.0114059	neutral	Adverse bivariate loci	N/A	N/A	N/A	N/A	N/A	N/A	N/A	1	0.268624	-0.0928	0.55613	0.121834	neutral	neutral
813	5	42856333	44049878	1	-0.409984	-0.64221	-0.14015	0.00510106	neutral	Adverse bivariate loci	1	-0.0416054	-0.38224	0.28827	0.794814	neutral	neutral	1	0.476397	0.20623	0.72252	0.00214905	neutral	Adverse bivariate loci
814	5	44049879	45305566	1	-0.415665	-0.63267	-0.17455	0.00210123	neutral	Adverse bivariate loci	N/A	N/A	N/A	N/A	N/A	N/A	N/A	1	0.142674	-0.19625	0.40834	0.358845	neutral	neutral
815	5	45305567	46388848	1	-0.743521	-0.93189	-0.55662	1.4308e-07	Adverse bivariate loci	Adverse bivariate loci	N/A	N/A	N/A	N/A	N/A	N/A	N/A	N/A	N/A	N/A	N/A	N/A	N/A	N/A
816	5	46388849	50164835	1	-0.721385	-0.95791	-0.48845	1.51301e-05	Adverse bivariate loci	Adverse bivariate loci	N/A	N/A	N/A	N/A	N/A	N/A	N/A	N/A	N/A	N/A	N/A	N/A	N/A	N/A
817	5	50164836	51203265	1	-0.721073	-0.86459	-0.57852	7.70903e-11	Adverse bivariate loci	Adverse bivariate loci	N/A	N/A	N/A	N/A	N/A	N/A	N/A	N/A	N/A	N/A	N/A	N/A	N/A	N/A
818	5	51203266	52139773	1	-0.311244	-0.55777	-0.02141	0.0375889	neutral	Adverse bivariate loci	1	0.0406471	-0.25714	0.32552	0.778776	neutral	neutral	1	0.668483	0.38522	0.96145	0.000243136	neutral	Adverse bivariate loci
819	5	52139774	52837225	1	-0.267919	-0.52071	0.03168	0.0771792	neutral	neutral	1	0.0918198	-0.24944	0.43874	0.574889	neutral	neutral	1	0.059411	-0.32584	0.34922	0.717333	neutral	neutral
820	5	52837226	53747856	1	-0.127175	-0.28755	0.04882	0.151891	neutral	neutral	1	-0.00686728	-0.25437	0.24024	0.955612	neutral	neutral	1	0.0213061	-0.18011	0.19902	0.824831	neutral	neutral
821	5	53747857	55221398	1	-0.180315	-0.41789	0.09306	0.178656	neutral	neutral	N/A	N/A	N/A	N/A	N/A	N/A	N/A	1	0.606713	0.39386	0.81925	1.09399e-05	Adverse bivariate loci	Adverse bivariate loci
822	5	55221399	55968966	1	-0.0862467	-0.2554	0.1041	0.345721	neutral	neutral	1	0.0458835	-0.24486	0.32923	0.746249	neutral	neutral	1	0.204064	0.0362	0.36253	0.018949	neutral	Adverse bivariate loci
823	5	55968967	56896890	1	-0.513803	-0.7123	-0.31059	6.18776e-05	neutral	Adverse bivariate loci	1	0.0323475	-0.27822	0.33764	0.829649	neutral	neutral	1	0.355762	0.16937	0.52564	0.000497397	neutral	Adverse bivariate loci
824	5	56896891	57895012	1	-0.346174	-0.5483	-0.11904	0.00479709	neutral	Adverse bivariate loci	1	0.630896	0.30883	1	0.000303274	neutral	Adverse bivariate loci	1	0.332434	0.09555	0.54824	0.0101995	neutral	Adverse bivariate loci
825	5	57895013	58721458	1	-0.195344	-0.39756	0.03144	0.0899936	neutral	neutral	N/A	N/A	N/A	N/A	N/A	N/A	N/A	1	0.283666	0.0404	0.49005	0.0234496	neutral	Adverse bivariate loci
826	5	58721459	59868567	1	-0.531196	-0.7173	-0.33837	1.44949e-05	Adverse bivariate loci	Adverse bivariate loci	N/A	N/A	N/A	N/A	N/A	N/A	N/A	1	0.461799	0.23034	0.66947	0.000702406	neutral	Adverse bivariate loci
827	5	59868568	60930753	1	-0.388291	-0.58027	-0.17814	0.00116237	neutral	Adverse bivariate loci	N/A	N/A	N/A	N/A	N/A	N/A	N/A	1	0.313763	0.08651	0.51663	0.0103428	neutral	Adverse bivariate loci
828	5	60930754	62180368	1	-0.481625	-0.6738	-0.27174	9.59852e-05	neutral	Adverse bivariate loci	N/A	N/A	N/A	N/A	N/A	N/A	N/A	1	0.613779	0.35859	0.85762	0.000113425	neutral	Adverse bivariate loci
829	5	62180369	63214089	1	-0.588206	-0.75618	-0.40905	4.64867e-07	Adverse bivariate loci	Adverse bivariate loci	N/A	N/A	N/A	N/A	N/A	N/A	N/A	N/A	N/A	N/A	N/A	N/A	N/A	N/A
830	5	63214090	64438518	N/A	N/A	N/A	N/A	N/A	N/A	N/A	N/A	N/A	N/A	N/A	N/A	N/A	N/A	N/A	N/A	N/A	N/A	N/A	N/A	N/A
831	5	64438519	65606870	1	-0.546547	-0.75732	-0.32491	8.11651e-05	neutral	Adverse bivariate loci	N/A	N/A	N/A	N/A	N/A	N/A	N/A	1	0.653924	0.44025	0.86297	4.15949e-06	Adverse bivariate loci	Adverse bivariate loci
832	5	65606871	67096191	N/A	N/A	N/A	N/A	N/A	N/A	N/A	N/A	N/A	N/A	N/A	N/A	N/A	N/A	1	-0.132149	-0.49108	0.1405	0.360117	neutral	neutral
833	5	67096192	68006993	1	-0.582039	-0.72993	-0.42287	3.2667e-08	Adverse bivariate loci	Adverse bivariate loci	N/A	N/A	N/A	N/A	N/A	N/A	N/A	1	0.112276	-0.09314	0.29598	0.269996	neutral	neutral
834	5	68006994	71468651	1	-0.345223	-0.55564	-0.11605	0.00599815	neutral	Adverse bivariate loci	1	0.329151	0.09327	0.58161	0.00639055	neutral	Adverse bivariate loci	1	0.384363	0.22852	0.52063	1.02427e-05	Adverse bivariate loci	Adverse bivariate loci
835	5	71468652	73314061	1	-0.153932	-0.34793	0.06979	0.160342	neutral	neutral	1	0.282878	0.07065	0.4966	0.00977439	neutral	Adverse bivariate loci	1	0.391355	0.20347	0.56156	0.000240827	neutral	Adverse bivariate loci
836	5	73314062	74245354	1	-0.523234	-0.69685	-0.33838	5.78009e-06	Adverse bivariate loci	Adverse bivariate loci	1	-0.556969	-0.74845	-0.38021	9.74492e-09	Protective bivariate loci	Protective bivariate loci	1	0.464795	0.23581	0.68238	0.000457804	neutral	Adverse bivariate loci
837	5	74245355	75239302	1	-0.720311	-0.86914	-0.56562	1.59052e-10	Adverse bivariate loci	Adverse bivariate loci	1	-0.688277	-0.79428	-0.58528	5.84235e-27	Protective bivariate loci	Protective bivariate loci	1	0.10803	-0.18046	0.35299	0.425896	neutral	neutral
838	5	75239303	75959515	1	-0.398445	-0.58192	-0.19763	0.0004647	neutral	Adverse bivariate loci	1	-0.224128	-0.4088	-0.04961	0.0136414	neutral	Protective bivariate loci	1	0.258407	0.02896	0.45803	0.0290646	neutral	Adverse bivariate loci
839	5	75959516	77290255	1	-0.326366	-0.51404	-0.11843	0.0037661	neutral	Adverse bivariate loci	1	-0.211358	-0.50523	0.05126	0.123141	neutral	neutral	1	0.183544	-0.07109	0.40615	0.150624	neutral	neutral
840	5	77290256	79005158	1	-0.612218	-0.7813	-0.43865	1.55321e-07	Adverse bivariate loci	Adverse bivariate loci	N/A	N/A	N/A	N/A	N/A	N/A	N/A	1	0.564437	0.37802	0.74008	2.6271e-06	Adverse bivariate loci	Adverse bivariate loci
841	5	79005159	80448225	1	-0.503458	-0.71301	-0.27859	0.000193595	neutral	Adverse bivariate loci	N/A	N/A	N/A	N/A	N/A	N/A	N/A	1	0.434644	0.21118	0.63442	0.000634809	neutral	Adverse bivariate loci
842	5	80448226	81710194	1	-0.0307044	-0.2296	0.20566	0.783153	neutral	neutral	N/A	N/A	N/A	N/A	N/A	N/A	N/A	1	-0.0126107	-0.30603	0.21904	0.92152	neutral	neutral
843	5	81710195	82720248	1	-0.223769	-0.44746	0.0421	0.0902522	neutral	neutral	N/A	N/A	N/A	N/A	N/A	N/A	N/A	1	0.245441	-0.02021	0.47421	0.0691487	neutral	neutral
844	5	82720249	84094797	1	-0.618876	-0.79474	-0.42763	4.72146e-07	Adverse bivariate loci	Adverse bivariate loci	N/A	N/A	N/A	N/A	N/A	N/A	N/A	1	0.320642	0.10185	0.50821	0.0057863	neutral	Adverse bivariate loci
845	5	84094798	84697850	N/A	N/A	N/A	N/A	N/A	N/A	N/A	N/A	N/A	N/A	N/A	N/A	N/A	N/A	N/A	N/A	N/A	N/A	N/A	N/A	N/A
846	5	84697851	85311779	N/A	N/A	N/A	N/A	N/A	N/A	N/A	N/A	N/A	N/A	N/A	N/A	N/A	N/A	N/A	N/A	N/A	N/A	N/A	N/A	N/A
847	5	85311780	86493763	1	-0.401887	-0.5673	-0.21979	0.000109968	neutral	Adverse bivariate loci	N/A	N/A	N/A	N/A	N/A	N/A	N/A	1	0.596495	0.41683	0.76988	9.85402e-07	Adverse bivariate loci	Adverse bivariate loci
848	5	86493764	87943482	1	-0.579124	-0.7446	-0.41017	5.80861e-08	Adverse bivariate loci	Adverse bivariate loci	N/A	N/A	N/A	N/A	N/A	N/A	N/A	1	0.415808	0.25978	0.56557	4.86191e-06	Adverse bivariate loci	Adverse bivariate loci
849	5	87943483	89584466	1	-0.499443	-0.64265	-0.34837	1.17541e-07	Adverse bivariate loci	Adverse bivariate loci	1	-0.000849563	-0.18771	0.18149	0.99281	neutral	neutral	1	0.576168	0.42705	0.72061	1.07012e-08	Adverse bivariate loci	Adverse bivariate loci
850	5	89584467	90793804	N/A	N/A	N/A	N/A	N/A	N/A	N/A	1	0.200245	-0.11266	0.51473	0.195225	neutral	neutral	1	0.103698	-0.3047	0.409	0.556597	neutral	neutral
851	5	90793805	91956905	1	-0.390913	-0.65122	-0.08888	0.0153669	neutral	Adverse bivariate loci	N/A	N/A	N/A	N/A	N/A	N/A	N/A	1	0.161835	-0.15461	0.41935	0.272473	neutral	neutral
852	5	91956906	93814604	1	-0.37114	-0.52672	-0.20369	0.000101572	neutral	Adverse bivariate loci	N/A	N/A	N/A	N/A	N/A	N/A	N/A	1	0.162828	-0.09902	0.38878	0.205863	neutral	neutral
853	5	93814605	95117259	1	-0.654098	-0.79975	-0.50312	9.74967e-10	Adverse bivariate loci	Adverse bivariate loci	N/A	N/A	N/A	N/A	N/A	N/A	N/A	1	0.772082	0.62547	0.92152	5.26362e-12	Adverse bivariate loci	Adverse bivariate loci
854	5	95117260	96467377	1	-0.599606	-0.70796	-0.48693	7.2291e-15	Adverse bivariate loci	Adverse bivariate loci	N/A	N/A	N/A	N/A	N/A	N/A	N/A	1	0.541323	0.40604	0.66843	1.17111e-09	Adverse bivariate loci	Adverse bivariate loci
855	5	96467378	97316601	N/A	N/A	N/A	N/A	N/A	N/A	N/A	N/A	N/A	N/A	N/A	N/A	N/A	N/A	N/A	N/A	N/A	N/A	N/A	N/A	N/A
856	5	97316602	98567769	1	-0.48263	-0.74792	-0.1951	0.00349354	neutral	Adverse bivariate loci	N/A	N/A	N/A	N/A	N/A	N/A	N/A	1	-0.150543	-0.61807	0.17472	0.394934	neutral	neutral
857	5	98567770	99257995	N/A	N/A	N/A	N/A	N/A	N/A	N/A	N/A	N/A	N/A	N/A	N/A	N/A	N/A	N/A	N/A	N/A	N/A	N/A	N/A	N/A
858	5	99257996	100594081	N/A	N/A	N/A	N/A	N/A	N/A	N/A	N/A	N/A	N/A	N/A	N/A	N/A	N/A	N/A	N/A	N/A	N/A	N/A	N/A	N/A
859	5	100594082	101575367	N/A	N/A	N/A	N/A	N/A	N/A	N/A	N/A	N/A	N/A	N/A	N/A	N/A	N/A	1	0.177759	-0.23361	0.48341	0.332792	neutral	neutral
860	5	101575368	102903985	1	-0.479462	-0.67383	-0.26747	0.000129878	neutral	Adverse bivariate loci	N/A	N/A	N/A	N/A	N/A	N/A	N/A	1	0.496341	0.27055	0.70438	0.000254359	neutral	Adverse bivariate loci
861	5	102903986	103788460	1	-0.545034	-0.72475	-0.35406	4.63269e-06	Adverse bivariate loci	Adverse bivariate loci	1	0.271326	-0.0464	0.63036	0.0910632	neutral	neutral	1	0.588372	0.36604	0.79633	2.56242e-05	neutral	Adverse bivariate loci
862	5	103788461	104850490	1	-0.887573	-1	-0.7588	7.7977e-15	Adverse bivariate loci	Adverse bivariate loci	N/A	N/A	N/A	N/A	N/A	N/A	N/A	1	0.790299	0.63336	0.94736	1.28827e-10	Adverse bivariate loci	Adverse bivariate loci
863	5	104850491	106389388	1	-0.654852	-0.81694	-0.48092	4.11821e-08	Adverse bivariate loci	Adverse bivariate loci	N/A	N/A	N/A	N/A	N/A	N/A	N/A	1	0.540105	0.31833	0.73853	4.63674e-05	neutral	Adverse bivariate loci
864	5	106389389	107265911	1	-0.442655	-0.60526	-0.26511	1.55133e-05	Adverse bivariate loci	Adverse bivariate loci	1	0.358797	0.14275	0.59313	0.00171283	neutral	Adverse bivariate loci	1	0.404442	0.25151	0.54315	5.25094e-06	Adverse bivariate loci	Adverse bivariate loci
865	5	107265912	108641784	1	-0.137229	-0.329	0.08376	0.203502	neutral	neutral	N/A	N/A	N/A	N/A	N/A	N/A	N/A	1	0.509041	0.2928	0.71857	9.69004e-05	neutral	Adverse bivariate loci
866	5	108641785	109606905	1	-0.421617	-0.7105	-0.0782	0.0157261	neutral	Adverse bivariate loci	N/A	N/A	N/A	N/A	N/A	N/A	N/A	N/A	N/A	N/A	N/A	N/A	N/A	N/A
867	5	109606906	110819517	1	-0.367536	-0.58692	-0.11479	0.00649284	neutral	Adverse bivariate loci	N/A	N/A	N/A	N/A	N/A	N/A	N/A	N/A	N/A	N/A	N/A	N/A	N/A	N/A
868	5	110819518	111983115	1	-0.624246	-0.82784	-0.40494	1.02795e-05	Adverse bivariate loci	Adverse bivariate loci	1	0.304602	0.01881	0.62437	0.0469866	neutral	Adverse bivariate loci	1	0.497063	0.26068	0.71281	0.000402161	neutral	Adverse bivariate loci
869	5	111983116	113121555	1	-0.477857	-0.68097	-0.25811	0.000232018	neutral	Adverse bivariate loci	N/A	N/A	N/A	N/A	N/A	N/A	N/A	1	0.673437	0.48868	0.85457	1.16438e-07	Adverse bivariate loci	Adverse bivariate loci
870	5	113121556	113998532	1	-0.100048	-0.41025	0.31195	0.577904	neutral	neutral	N/A	N/A	N/A	N/A	N/A	N/A	N/A	1	-0.162518	-0.55739	0.12869	0.293716	neutral	neutral
871	5	113998533	115117631	1	-0.330906	-0.60053	-0.00968	0.0418517	neutral	Adverse bivariate loci	1	-0.150448	-0.56421	0.22717	0.416558	neutral	neutral	1	0.184118	-0.23675	0.50995	0.328168	neutral	neutral
872	5	115117632	116208000	1	-0.392541	-0.63311	-0.12512	0.00584367	neutral	Adverse bivariate loci	N/A	N/A	N/A	N/A	N/A	N/A	N/A	N/A	N/A	N/A	N/A	N/A	N/A	N/A
873	5	116208001	117348497	1	-0.587445	-0.82626	-0.33889	0.000155027	neutral	Adverse bivariate loci	N/A	N/A	N/A	N/A	N/A	N/A	N/A	1	-0.0770909	-0.52867	0.24377	0.663806	neutral	neutral
874	5	117348498	118605251	1	-0.564044	-0.7572	-0.35685	1.61202e-05	Adverse bivariate loci	Adverse bivariate loci	1	0.253227	-0.04739	0.57701	0.0975247	neutral	neutral	1	0.424413	0.20787	0.6148	0.000526336	neutral	Adverse bivariate loci
875	5	118605252	119664173	1	0.170599	-0.06846	0.46016	0.167565	neutral	neutral	N/A	N/A	N/A	N/A	N/A	N/A	N/A	1	-0.236592	-0.53839	0.00565	0.0592384	neutral	neutral
876	5	119664174	120371857	1	0.0603293	-0.26297	0.5141	0.740273	neutral	neutral	N/A	N/A	N/A	N/A	N/A	N/A	N/A	N/A	N/A	N/A	N/A	N/A	N/A	N/A
877	5	120371858	120960737	1	-0.518853	-0.78345	-0.23115	0.0018685	neutral	Adverse bivariate loci	N/A	N/A	N/A	N/A	N/A	N/A	N/A	N/A	N/A	N/A	N/A	N/A	N/A	N/A
878	5	120960738	122005291	1	-0.267356	-0.48906	-0.00621	0.04391	neutral	Adverse bivariate loci	N/A	N/A	N/A	N/A	N/A	N/A	N/A	1	0.617822	0.36222	0.86541	0.000144392	neutral	Adverse bivariate loci
879	5	122005292	123191941	1	-0.218914	-0.40922	-0.00172	0.0459771	neutral	Adverse bivariate loci	1	-0.0471716	-0.27372	0.17609	0.675233	neutral	neutral	1	0.308985	0.06898	0.51827	0.0143355	neutral	Adverse bivariate loci
880	5	123191942	124109485	1	-0.40231	-0.56657	-0.21832	0.0001245	neutral	Adverse bivariate loci	1	-0.0120904	-0.26113	0.22331	0.920134	neutral	neutral	1	0.265789	0.03849	0.46501	0.0237557	neutral	Adverse bivariate loci
881	5	124109486	125131720	1	-0.552908	-0.68824	-0.41151	5.53115e-09	Adverse bivariate loci	Adverse bivariate loci	N/A	N/A	N/A	N/A	N/A	N/A	N/A	1	0.513585	0.37133	0.64644	2.21875e-08	Adverse bivariate loci	Adverse bivariate loci
882	5	125131721	126054697	1	-0.286808	-0.50037	-0.0443	0.0230851	neutral	Adverse bivariate loci	1	0.303758	0.02105	0.60637	0.0368465	neutral	Adverse bivariate loci	1	0.385127	0.12611	0.60962	0.00596853	neutral	Adverse bivariate loci
883	5	126054698	126992836	1	-0.185012	-0.51228	0.23271	0.327476	neutral	neutral	N/A	N/A	N/A	N/A	N/A	N/A	N/A	N/A	N/A	N/A	N/A	N/A	N/A	N/A
884	5	126992837	128067414	1	-0.177295	-0.44134	0.14299	0.2375	neutral	neutral	N/A	N/A	N/A	N/A	N/A	N/A	N/A	1	0.373448	0.03084	0.65857	0.0344916	neutral	Adverse bivariate loci
885	5	128067415	128734905	1	0.0201374	-0.33093	0.52298	0.918164	neutral	neutral	N/A	N/A	N/A	N/A	N/A	N/A	N/A	N/A	N/A	N/A	N/A	N/A	N/A	N/A
886	5	128734906	130573817	1	-0.104459	-0.32125	0.14579	0.385862	neutral	neutral	1	-0.0850379	-0.40528	0.22186	0.5795	neutral	neutral	1	0.406032	0.19199	0.59501	0.000754314	neutral	Adverse bivariate loci
887	5	130573818	132554690	1	-0.179971	-0.35351	0.01795	0.0700047	neutral	neutral	1	-0.350703	-0.60012	-0.11923	0.00356533	neutral	Protective bivariate loci	1	0.259762	0.05346	0.44082	0.0169411	neutral	Adverse bivariate loci
888	5	132554691	134556570	1	-0.557842	-0.73761	-0.37028	3.88894e-06	Adverse bivariate loci	Adverse bivariate loci	N/A	N/A	N/A	N/A	N/A	N/A	N/A	N/A	N/A	N/A	N/A	N/A	N/A	N/A
889	5	134556571	135344943	1	-0.467364	-0.6443	-0.28267	3.80348e-05	neutral	Adverse bivariate loci	1	0.379191	0.12136	0.66281	0.00477211	neutral	Adverse bivariate loci	1	0.63182	0.44765	0.80637	6.93812e-07	Adverse bivariate loci	Adverse bivariate loci
890	5	135344944	136949853	1	-0.497754	-0.68044	-0.29826	2.81701e-05	neutral	Adverse bivariate loci	1	-0.172933	-0.4596	0.08886	0.196399	neutral	neutral	1	0.488071	0.24604	0.70818	0.000616306	neutral	Adverse bivariate loci
891	5	136949854	139408116	1	-0.570895	-0.72708	-0.40613	6.69881e-08	Adverse bivariate loci	Adverse bivariate loci	1	-0.262262	-0.51513	-0.02316	0.0302053	neutral	Protective bivariate loci	1	0.277631	0.05149	0.47762	0.0179227	neutral	Adverse bivariate loci
892	5	139408117	141253830	1	-0.589954	-0.73574	-0.4372	1.4678e-08	Adverse bivariate loci	Adverse bivariate loci	1	0.318832	0.04541	0.63084	0.0260447	neutral	Adverse bivariate loci	1	0.556342	0.39711	0.70937	1.25918e-07	Adverse bivariate loci	Adverse bivariate loci
893	5	141253831	142532956	1	-0.126606	-0.26913	0.02854	0.103292	neutral	neutral	1	-0.270694	-0.49278	-0.06745	0.0103877	neutral	Protective bivariate loci	1	0.1966	0.03052	0.35016	0.0267399	neutral	Adverse bivariate loci
894	5	142532957	143605908	1	-0.35004	-0.52603	-0.15311	0.00130584	neutral	Adverse bivariate loci	N/A	N/A	N/A	N/A	N/A	N/A	N/A	1	0.135328	-0.12497	0.35317	0.272587	neutral	neutral
895	5	143605909	145319096	1	-0.588161	-0.7737	-0.39843	2.44399e-06	Adverse bivariate loci	Adverse bivariate loci	N/A	N/A	N/A	N/A	N/A	N/A	N/A	1	0.596339	0.3943	0.79044	5.07122e-06	Adverse bivariate loci	Adverse bivariate loci
896	5	145319097	147180171	1	-0.527047	-0.69767	-0.34454	4.47828e-06	Adverse bivariate loci	Adverse bivariate loci	N/A	N/A	N/A	N/A	N/A	N/A	N/A	1	0.492458	0.27382	0.69846	0.000161056	neutral	Adverse bivariate loci
897	5	147180172	148662214	1	-0.504609	-0.68851	-0.30352	3.0193e-05	neutral	Adverse bivariate loci	1	-0.0928811	-0.41556	0.21646	0.542196	neutral	neutral	1	0.304686	0.05756	0.50856	0.0162383	neutral	Adverse bivariate loci
898	5	148662215	149850203	1	-0.287414	-0.43964	-0.12132	0.00173964	neutral	Adverse bivariate loci	1	0.162527	-0.06168	0.38671	0.149573	neutral	neutral	1	0.368932	0.17908	0.53968	0.000546744	neutral	Adverse bivariate loci
899	5	149850204	150981934	1	-0.631942	-0.80323	-0.4511	1.62974e-07	Adverse bivariate loci	Adverse bivariate loci	1	0.149926	-0.13279	0.43179	0.290272	neutral	neutral	1	0.506536	0.31074	0.68958	1.79627e-05	Adverse bivariate loci	Adverse bivariate loci
900	5	150981935	151892617	1	-0.578321	-0.75672	-0.38475	2.95305e-06	Adverse bivariate loci	Adverse bivariate loci	N/A	N/A	N/A	N/A	N/A	N/A	N/A	N/A	N/A	N/A	N/A	N/A	N/A	N/A
901	5	151892618	152878627	1	-0.647464	-0.78806	-0.50403	2.25664e-10	Adverse bivariate loci	Adverse bivariate loci	N/A	N/A	N/A	N/A	N/A	N/A	N/A	1	0.57662	0.39734	0.75672	9.37969e-07	Adverse bivariate loci	Adverse bivariate loci
902	5	152878628	153734494	1	-0.581125	-0.75077	-0.39217	1.41219e-06	Adverse bivariate loci	Adverse bivariate loci	N/A	N/A	N/A	N/A	N/A	N/A	N/A	1	0.344067	0.08175	0.57407	0.0129158	neutral	Adverse bivariate loci
903	5	153734495	154599750	1	-0.578704	-0.83567	-0.31315	0.000368641	neutral	Adverse bivariate loci	N/A	N/A	N/A	N/A	N/A	N/A	N/A	1	0.368179	0.13767	0.57359	0.00351224	neutral	Adverse bivariate loci
904	5	154599751	155459556	1	-0.111766	-0.41658	0.27811	0.518333	neutral	neutral	N/A	N/A	N/A	N/A	N/A	N/A	N/A	N/A	N/A	N/A	N/A	N/A	N/A	N/A
905	5	155459557	156345451	1	-0.139927	-0.43571	0.22151	0.408413	neutral	neutral	1	-0.149057	-0.39339	0.08471	0.206013	neutral	neutral	1	-0.108791	-0.35406	0.0961	0.312758	neutral	neutral
906	5	156345452	157191081	1	-0.173851	-0.42122	0.12534	0.223368	neutral	neutral	1	0.0799978	-0.13967	0.30584	0.468513	neutral	neutral	1	0.115364	-0.09969	0.30924	0.271307	neutral	neutral
907	5	157191082	158484775	1	-0.272237	-0.40637	-0.12472	0.000608994	neutral	Adverse bivariate loci	1	0.114913	-0.10389	0.33686	0.302384	neutral	neutral	1	0.0699404	-0.09301	0.22094	0.388067	neutral	neutral
908	5	158484776	159663733	1	-0.120848	-0.3397	0.13534	0.326641	neutral	neutral	1	-0.176867	-0.40926	0.04256	0.114969	neutral	neutral	1	0.0126444	-0.19228	0.19539	0.896691	neutral	neutral
909	5	159663734	160519049	1	-0.196997	-0.45736	0.12279	0.200477	neutral	neutral	1	-0.037483	-0.35005	0.2652	0.805156	neutral	neutral	1	-0.097311	-0.46757	0.18631	0.526614	neutral	neutral
910	5	160519050	161478177	1	-0.28429	-0.54226	0.02957	0.0676333	neutral	neutral	1	0.0557832	-0.25484	0.36595	0.711672	neutral	neutral	N/A	N/A	N/A	N/A	N/A	N/A	N/A
911	5	161478178	162386027	1	-0.505607	-0.74406	-0.23963	0.00101024	neutral	Adverse bivariate loci	N/A	N/A	N/A	N/A	N/A	N/A	N/A	N/A	N/A	N/A	N/A	N/A	N/A	N/A
912	5	162386028	163781268	1	-0.534604	-0.79813	-0.26308	0.00101567	neutral	Adverse bivariate loci	1	-0.0188223	-0.29411	0.25584	0.88984	neutral	neutral	1	0.298898	0.02707	0.53489	0.0343896	neutral	Adverse bivariate loci
913	5	163781269	165289211	1	-0.736209	-0.90464	-0.57581	8.16023e-10	Adverse bivariate loci	Adverse bivariate loci	N/A	N/A	N/A	N/A	N/A	N/A	N/A	1	0.505606	0.35192	0.64448	1.15169e-07	Adverse bivariate loci	Adverse bivariate loci
914	5	165289212	166863413	1	-0.343966	-0.53617	-0.12415	0.00326486	neutral	Adverse bivariate loci	N/A	N/A	N/A	N/A	N/A	N/A	N/A	N/A	N/A	N/A	N/A	N/A	N/A	N/A
915	5	166863414	168342743	1	-0.625807	-0.73609	-0.51242	1.54338e-15	Adverse bivariate loci	Adverse bivariate loci	1	0.00761168	-0.21234	0.23156	0.943944	neutral	neutral	1	0.56178	0.4203	0.69332	4.19234e-10	Adverse bivariate loci	Adverse bivariate loci
916	5	168342744	169506966	1	-0.445472	-0.64103	-0.2317	0.000324053	neutral	Adverse bivariate loci	N/A	N/A	N/A	N/A	N/A	N/A	N/A	1	0.459097	0.24625	0.65438	0.000217066	neutral	Adverse bivariate loci
917	5	169506967	170898340	1	-0.489747	-0.6764	-0.28709	4.12724e-05	neutral	Adverse bivariate loci	N/A	N/A	N/A	N/A	N/A	N/A	N/A	1	0.458223	0.21898	0.68269	0.000904729	neutral	Adverse bivariate loci
918	5	170898341	172285682	1	-0.403118	-0.58167	-0.1919	0.000607614	neutral	Adverse bivariate loci	1	-0.0586764	-0.34804	0.21901	0.669815	neutral	neutral	1	0.262509	0.03117	0.46462	0.0283621	neutral	Adverse bivariate loci
919	5	172285683	173606995	1	-0.115795	-0.29531	0.09248	0.248869	neutral	neutral	N/A	N/A	N/A	N/A	N/A	N/A	N/A	1	0.130363	-0.12028	0.3385	0.274715	neutral	neutral
920	5	173606996	174662885	1	-0.579069	-0.73272	-0.4173	6.23803e-08	Adverse bivariate loci	Adverse bivariate loci	1	-0.206449	-0.41782	-0.00448	0.0468546	neutral	Protective bivariate loci	1	0.605712	0.44426	0.75482	1.38648e-08	Adverse bivariate loci	Adverse bivariate loci
921	5	174662886	176180301	1	-0.490862	-0.64717	-0.32704	1.39219e-06	Adverse bivariate loci	Adverse bivariate loci	1	0.302876	0.06343	0.55325	0.0145739	neutral	Adverse bivariate loci	1	0.495002	0.31005	0.66617	1.08519e-05	Adverse bivariate loci	Adverse bivariate loci
922	5	176180302	177659902	1	-0.448883	-0.60703	-0.27604	1.21711e-05	Adverse bivariate loci	Adverse bivariate loci	N/A	N/A	N/A	N/A	N/A	N/A	N/A	1	0.126069	-0.09842	0.3175	0.236793	neutral	neutral
923	5	177659903	178595252	1	-0.445805	-0.67577	-0.20083	0.00173878	neutral	Adverse bivariate loci	N/A	N/A	N/A	N/A	N/A	N/A	N/A	1	0.344984	0.02104	0.61478	0.0386076	neutral	Adverse bivariate loci
924	5	178595253	179794710	1	-0.283623	-0.5126	-0.00692	0.043567	neutral	Adverse bivariate loci	1	0.431576	0.16768	0.74728	0.0026638	neutral	Adverse bivariate loci	1	0.502548	0.24834	0.73366	0.000727184	neutral	Adverse bivariate loci
925	5	179794711	180902886	1	-0.186411	-0.35667	0.0026	0.0598005	neutral	neutral	1	-0.011945	-0.26959	0.23749	0.924447	neutral	neutral	1	0.0602155	-0.20885	0.28267	0.621038	neutral	neutral
926	6	63979	1380679	1	-0.479848	-0.65234	-0.29366	1.75308e-05	Adverse bivariate loci	Adverse bivariate loci	1	0.1411	-0.15579	0.44063	0.340781	neutral	neutral	1	0.410537	0.19271	0.60597	0.000885387	neutral	Adverse bivariate loci
927	6	1380680	2746531	1	-0.0988943	-0.40164	0.30707	0.566346	neutral	neutral	N/A	N/A	N/A	N/A	N/A	N/A	N/A	1	0.176734	-0.17	0.44735	0.267526	neutral	neutral
928	6	2746532	3964072	1	-0.517098	-0.68769	-0.33904	3.80258e-06	Adverse bivariate loci	Adverse bivariate loci	N/A	N/A	N/A	N/A	N/A	N/A	N/A	1	0.563419	0.39231	0.72038	2.56667e-07	Adverse bivariate loci	Adverse bivariate loci
929	6	3964073	4657086	1	-0.363413	-0.59017	-0.10827	0.00829843	neutral	Adverse bivariate loci	N/A	N/A	N/A	N/A	N/A	N/A	N/A	1	0.352128	0.12992	0.54948	0.00412819	neutral	Adverse bivariate loci
930	6	4657087	5378213	1	-0.5803	-0.77629	-0.37005	1.36961e-05	Adverse bivariate loci	Adverse bivariate loci	N/A	N/A	N/A	N/A	N/A	N/A	N/A	1	0.392275	0.09727	0.65015	0.0137687	neutral	Adverse bivariate loci
931	6	5378214	6621937	1	-0.625006	-0.82012	-0.42639	2.12476e-06	Adverse bivariate loci	Adverse bivariate loci	N/A	N/A	N/A	N/A	N/A	N/A	N/A	1	0.465108	0.25146	0.65792	0.000175448	neutral	Adverse bivariate loci
932	6	6621938	7808323	1	-0.386391	-0.55979	-0.19478	0.000423643	neutral	Adverse bivariate loci	N/A	N/A	N/A	N/A	N/A	N/A	N/A	1	0.270495	0.02862	0.47771	0.0283849	neutral	Adverse bivariate loci
933	6	7808324	9020710	1	-0.60328	-0.77063	-0.42515	3.47302e-07	Adverse bivariate loci	Adverse bivariate loci	N/A	N/A	N/A	N/A	N/A	N/A	N/A	1	0.388851	0.14673	0.60122	0.0029124	neutral	Adverse bivariate loci
934	6	9020711	10416550	1	-0.408058	-0.58303	-0.21984	0.000265162	neutral	Adverse bivariate loci	N/A	N/A	N/A	N/A	N/A	N/A	N/A	1	0.451605	0.20537	0.67448	0.00123675	neutral	Adverse bivariate loci
935	6	10416551	11790671	N/A	N/A	N/A	N/A	N/A	N/A	N/A	N/A	N/A	N/A	N/A	N/A	N/A	N/A	N/A	N/A	N/A	N/A	N/A	N/A	N/A
936	6	11790672	13352326	1	-0.305003	-0.4617	-0.13205	0.00129168	neutral	Adverse bivariate loci	1	-0.0550998	-0.27062	0.15533	0.602596	neutral	neutral	1	0.324625	0.13377	0.49523	0.0018612	neutral	Adverse bivariate loci
937	6	13352327	15069421	1	-0.747945	-0.99471	-0.52353	1.55184e-06	Adverse bivariate loci	Adverse bivariate loci	N/A	N/A	N/A	N/A	N/A	N/A	N/A	1	0.490539	0.26079	0.69668	0.000199665	neutral	Adverse bivariate loci
938	6	15069422	16566882	1	-0.447674	-0.60414	-0.28027	7.49374e-06	Adverse bivariate loci	Adverse bivariate loci	1	-0.103058	-0.29221	0.08042	0.269663	neutral	neutral	1	0.5022	0.30662	0.68716	2.55865e-05	neutral	Adverse bivariate loci
939	6	16566883	17391994	1	-0.451134	-0.64013	-0.24524	0.000152707	neutral	Adverse bivariate loci	1	0.271491	-0.01877	0.57484	0.0637769	neutral	neutral	1	0.503598	0.29597	0.69152	5.47023e-05	neutral	Adverse bivariate loci
940	6	17391995	18208676	1	-0.577884	-0.75156	-0.39197	1.4249e-06	Adverse bivariate loci	Adverse bivariate loci	N/A	N/A	N/A	N/A	N/A	N/A	N/A	1	0.709276	0.5248	0.88475	6.47216e-08	Adverse bivariate loci	Adverse bivariate loci
941	6	18208677	18775022	N/A	N/A	N/A	N/A	N/A	N/A	N/A	N/A	N/A	N/A	N/A	N/A	N/A	N/A	1	0.53946	0.26572	0.79641	0.00104617	neutral	Adverse bivariate loci
942	6	18775023	19449152	1	-0.644404	-0.83622	-0.44884	2.1474e-06	Adverse bivariate loci	Adverse bivariate loci	N/A	N/A	N/A	N/A	N/A	N/A	N/A	1	0.694209	0.52388	0.85661	3.5542e-08	Adverse bivariate loci	Adverse bivariate loci
943	6	19449153	20418020	1	-0.384271	-0.53075	-0.225	2.90286e-05	neutral	Adverse bivariate loci	N/A	N/A	N/A	N/A	N/A	N/A	N/A	1	0.374551	0.19244	0.53558	0.000207209	neutral	Adverse bivariate loci
944	6	20418021	21295864	1	-0.383953	-0.57154	-0.17601	0.00102947	neutral	Adverse bivariate loci	N/A	N/A	N/A	N/A	N/A	N/A	N/A	1	0.188945	-0.04946	0.39203	0.105015	neutral	neutral
945	6	21295865	22199713	1	-0.269302	-0.46394	-0.04642	0.0189218	neutral	Adverse bivariate loci	1	-0.116564	-0.38896	0.14215	0.373993	neutral	neutral	1	0.340809	0.11356	0.53673	0.00458456	neutral	Adverse bivariate loci
946	6	22199714	23192337	1	-0.33316	-0.59154	-0.03963	0.0291755	neutral	Adverse bivariate loci	1	-0.146464	-0.50555	0.18234	0.374108	neutral	neutral	1	-0.0770269	-0.4722	0.2176	0.632858	neutral	neutral
947	6	23192338	23939306	1	-0.51897	-0.71859	-0.29896	7.58125e-05	neutral	Adverse bivariate loci	N/A	N/A	N/A	N/A	N/A	N/A	N/A	1	0.426184	0.20512	0.63328	0.00083935	neutral	Adverse bivariate loci
948	6	23939307	24950379	1	-0.555877	-0.70714	-0.38992	8.13285e-08	Adverse bivariate loci	Adverse bivariate loci	1	-0.00527573	-0.24575	0.2353	0.964852	neutral	neutral	1	0.156232	-0.07054	0.34832	0.158253	neutral	neutral
949	6	24950380	25684629	1	-0.747154	-0.89689	-0.59526	1.95233e-10	Adverse bivariate loci	Adverse bivariate loci	1	0.308933	0.11265	0.50259	0.00225972	neutral	Adverse bivariate loci	1	0.155471	-0.03943	0.33136	0.113988	neutral	neutral
950	6	25684630	26396200	1	-0.685612	-0.83852	-0.52609	8.40929e-09	Adverse bivariate loci	Adverse bivariate loci	1	0.153014	-0.01778	0.31938	0.0764593	neutral	neutral	1	0.0621094	-0.1685	0.26594	0.574661	neutral	neutral
951	6	26396201	27261035	1	-0.532861	-0.71727	-0.33202	2.42798e-05	neutral	Adverse bivariate loci	1	0.185018	-0.06521	0.4412	0.150131	neutral	neutral	1	0.0180756	-0.2614	0.26049	0.890454	neutral	neutral
952	6	27261036	28666364	1	-0.371282	-0.52586	-0.20445	8.84871e-05	neutral	Adverse bivariate loci	1	0.246319	0.06019	0.43592	0.010112	neutral	Adverse bivariate loci	1	0.226536	0.01383	0.41078	0.0369695	neutral	Adverse bivariate loci
953	6	28666365	29529755	1	-0.538815	-0.69167	-0.3688	1.03041e-06	Adverse bivariate loci	Adverse bivariate loci	1	0.171348	-0.05862	0.39141	0.134891	neutral	neutral	1	0.298039	0.09974	0.47343	0.004911	neutral	Adverse bivariate loci
954	6	29529756	29833843	1	-0.554321	-0.70828	-0.38799	6.19122e-07	Adverse bivariate loci	Adverse bivariate loci	1	0.190319	-0.02385	0.4037	0.0839945	neutral	neutral	1	0.0664801	-0.14237	0.26346	0.525265	neutral	neutral
955	6	29833844	30070717	1	-0.533938	-0.70151	-0.34804	4.92631e-06	Adverse bivariate loci	Adverse bivariate loci	1	0.236331	0.01452	0.45443	0.0374054	neutral	Adverse bivariate loci	1	-0.013469	-0.23789	0.18825	0.900149	neutral	neutral
956	6	30070718	30715006	1	-0.429423	-0.56761	-0.27437	2.56013e-06	Adverse bivariate loci	Adverse bivariate loci	1	0.430572	0.26342	0.59381	2.05092e-06	Adverse bivariate loci	Adverse bivariate loci	1	0.121187	-0.04798	0.27513	0.14639	neutral	neutral
957	6	30715007	31106493	1	-0.376479	-0.50523	-0.24132	1.38801e-06	Adverse bivariate loci	Adverse bivariate loci	1	0.136242	-0.02617	0.29696	0.0981269	neutral	neutral	1	0.0107019	-0.135	0.15004	0.881942	neutral	neutral
958	6	31106494	31250556	1	-0.344855	-0.49618	-0.1743	0.000193439	neutral	Adverse bivariate loci	1	-0.015955	-0.21878	0.18522	0.875397	neutral	neutral	1	-0.166945	-0.34975	-0.00261	0.0521298	neutral	neutral
959	6	31250557	31320268	1	-0.528167	-0.77781	-0.29143	0.000182182	neutral	Adverse bivariate loci	1	-0.09913	-0.42374	0.20934	0.51318	neutral	neutral	1	-0.248835	-0.55761	0.00984	0.0622355	neutral	neutral
960	6	31320269	31427209	1	-0.314896	-0.48033	-0.13134	0.0013302	neutral	Adverse bivariate loci	1	0.173199	-0.04453	0.38619	0.108596	neutral	neutral	1	0.0484844	-0.14089	0.22124	0.595401	neutral	neutral
961	6	31427210	32208901	1	-0.183153	-0.28865	-0.07388	0.00132681	neutral	Adverse bivariate loci	1	0.00934116	-0.11703	0.136	0.883035	neutral	neutral	1	-0.0410952	-0.1472	0.06259	0.435749	neutral	neutral
962	6	32208902	32454577	1	-0.222669	-0.3808	-0.05537	0.0119517	neutral	Adverse bivariate loci	1	-0.27559	-0.44785	-0.10142	0.00236931	neutral	Protective bivariate loci	1	-0.207654	-0.37125	-0.05613	0.00892745	neutral	Protective bivariate loci
963	6	32454578	32539567	N/A	N/A	N/A	N/A	N/A	N/A	N/A	N/A	N/A	N/A	N/A	N/A	N/A	N/A	N/A	N/A	N/A	N/A	N/A	N/A	N/A
964	6	32539568	32586784	N/A	N/A	N/A	N/A	N/A	N/A	N/A	N/A	N/A	N/A	N/A	N/A	N/A	N/A	N/A	N/A	N/A	N/A	N/A	N/A	N/A
965	6	32586785	32629239	1	-0.333889	-0.56829	-0.10159	0.00897475	neutral	Adverse bivariate loci	1	-0.704657	-1	-0.4683	5.82694e-08	Protective bivariate loci	Protective bivariate loci	1	-0.535363	-0.84996	-0.31652	1.80093e-06	Protective bivariate loci	Protective bivariate loci
966	6	32629240	32682213	1	-0.105572	-0.29901	0.11289	0.323902	neutral	neutral	1	-0.343172	-0.56045	-0.13815	0.00134224	neutral	Protective bivariate loci	1	-0.369301	-0.5807	-0.18867	8.98607e-05	neutral	Protective bivariate loci
967	6	32682214	32897998	1	-0.294447	-0.45918	-0.10977	0.00252119	neutral	Adverse bivariate loci	1	-0.0298714	-0.21643	0.15619	0.753676	neutral	neutral	1	-0.0259275	-0.20314	0.1407	0.765056	neutral	neutral
968	6	32897999	33194975	1	-0.39668	-0.55469	-0.22811	4.45363e-05	neutral	Adverse bivariate loci	1	0.00458843	-0.23621	0.23221	0.969336	neutral	neutral	1	0.145703	-0.03574	0.31599	0.114214	neutral	neutral
969	6	33194976	33864262	1	-0.570667	-0.68866	-0.44505	2.46872e-11	Adverse bivariate loci	Adverse bivariate loci	1	0.176159	-0.01306	0.36643	0.064826	neutral	neutral	1	0.501276	0.36767	0.62553	3.7454e-09	Adverse bivariate loci	Adverse bivariate loci
970	6	33864263	34979270	1	-0.292722	-0.38433	-0.19534	4.22369e-08	Adverse bivariate loci	Adverse bivariate loci	1	-0.20011	-0.3567	-0.05342	0.00930924	neutral	Protective bivariate loci	1	-0.0441898	-0.19016	0.08726	0.526836	neutral	neutral
971	6	34979271	36346353	1	-0.510703	-0.6174	-0.39573	1.41372e-11	Adverse bivariate loci	Adverse bivariate loci	1	-0.0492199	-0.20711	0.11207	0.546202	neutral	neutral	1	0.390276	0.24947	0.51993	1.95899e-06	Adverse bivariate loci	Adverse bivariate loci
972	6	36346354	37570051	1	-0.55703	-0.70281	-0.39451	6.68271e-08	Adverse bivariate loci	Adverse bivariate loci	1	0.292475	0.04269	0.56636	0.0250677	neutral	Adverse bivariate loci	1	0.26747	0.09656	0.42252	0.00334074	neutral	Adverse bivariate loci
973	6	37570052	38688720	1	-0.585418	-0.74766	-0.4144	1.50986e-07	Adverse bivariate loci	Adverse bivariate loci	N/A	N/A	N/A	N/A	N/A	N/A	N/A	1	0.670626	0.45059	0.8939	4.73276e-06	Adverse bivariate loci	Adverse bivariate loci
974	6	38688721	39785907	1	-0.352992	-0.53796	-0.14191	0.00225961	neutral	Adverse bivariate loci	1	-0.00722381	-0.25383	0.24059	0.952325	neutral	neutral	1	0.416249	0.21617	0.59611	0.000257486	neutral	Adverse bivariate loci
975	6	39785908	40778401	1	-0.192905	-0.3527	-0.01029	0.0377216	neutral	Adverse bivariate loci	1	0.0294749	-0.22585	0.27908	0.813832	neutral	neutral	1	0.6535	0.50115	0.80978	1.74513e-09	Adverse bivariate loci	Adverse bivariate loci
976	6	40778402	42103738	1	-0.432431	-0.55982	-0.29236	1.26256e-07	Adverse bivariate loci	Adverse bivariate loci	1	-0.0416015	-0.31395	0.22106	0.748872	neutral	neutral	1	0.339322	0.11994	0.53864	0.00476818	neutral	Adverse bivariate loci
977	6	42103739	43770626	1	-0.182066	-0.28974	-0.06963	0.00166177	neutral	Adverse bivariate loci	1	-0.129408	-0.33266	0.06385	0.19659	neutral	neutral	1	-0.0388335	-0.16529	0.0784	0.529674	neutral	neutral
978	6	43770627	44596897	1	-0.109326	-0.25689	0.0581	0.175595	neutral	neutral	1	0.254817	0.04144	0.4632	0.0183418	neutral	Adverse bivariate loci	1	0.0464486	-0.13133	0.20498	0.593041	neutral	neutral
979	6	44596898	45408421	N/A	N/A	N/A	N/A	N/A	N/A	N/A	N/A	N/A	N/A	N/A	N/A	N/A	N/A	N/A	N/A	N/A	N/A	N/A	N/A	N/A
980	6	45408422	46430701	1	-0.118126	-0.28126	0.06633	0.183273	neutral	neutral	1	0.341749	0.12693	0.56594	0.00263613	neutral	Adverse bivariate loci	1	0.391811	0.20714	0.56316	0.000256464	neutral	Adverse bivariate loci
981	6	46430702	47313443	1	-0.433793	-0.65185	-0.19561	0.00141058	neutral	Adverse bivariate loci	N/A	N/A	N/A	N/A	N/A	N/A	N/A	1	0.499766	0.29561	0.67231	2.23259e-05	Adverse bivariate loci	Adverse bivariate loci
982	6	47313444	48393981	1	-0.407438	-0.58673	-0.21004	0.000323374	neutral	Adverse bivariate loci	N/A	N/A	N/A	N/A	N/A	N/A	N/A	1	0.467576	0.22319	0.69126	0.000968088	neutral	Adverse bivariate loci
983	6	48393982	49528164	N/A	N/A	N/A	N/A	N/A	N/A	N/A	N/A	N/A	N/A	N/A	N/A	N/A	N/A	N/A	N/A	N/A	N/A	N/A	N/A	N/A
984	6	49528165	50940767	1	-0.436709	-0.57983	-0.28467	1.13322e-06	Adverse bivariate loci	Adverse bivariate loci	N/A	N/A	N/A	N/A	N/A	N/A	N/A	1	0.375815	0.18117	0.56253	0.000529014	neutral	Adverse bivariate loci
985	6	50940768	51826423	1	-0.277805	-0.47001	-0.07913	0.0100504	neutral	Adverse bivariate loci	N/A	N/A	N/A	N/A	N/A	N/A	N/A	1	0.269809	0.08396	0.44147	0.00670668	neutral	Adverse bivariate loci
986	6	51826424	52598879	1	-0.31438	-0.50319	-0.10381	0.00530457	neutral	Adverse bivariate loci	1	-0.129884	-0.40612	0.13169	0.32407	neutral	neutral	1	0.0576046	-0.20742	0.27724	0.63903	neutral	neutral
987	6	52598880	53425492	1	-0.459567	-0.64131	-0.26019	8.93244e-05	neutral	Adverse bivariate loci	1	0.128187	-0.16383	0.42942	0.387492	neutral	neutral	1	0.27646	0.06686	0.46111	0.0106819	neutral	Adverse bivariate loci
988	6	53425493	54452767	1	-0.312877	-0.53165	-0.06283	0.0160914	neutral	Adverse bivariate loci	1	-0.0106891	-0.23593	0.21356	0.924069	neutral	neutral	1	0.181589	-0.03876	0.37566	0.0992339	neutral	neutral
989	6	54452768	55469137	1	-0.430532	-0.60042	-0.23802	0.000107869	neutral	Adverse bivariate loci	1	0.206755	-0.04174	0.46212	0.100701	neutral	neutral	1	0.198276	-0.07406	0.43581	0.13946	neutral	neutral
990	6	55469138	56200985	1	-0.322842	-0.56159	-0.04843	0.0255727	neutral	Adverse bivariate loci	1	-0.00482782	-0.34966	0.33265	0.976673	neutral	neutral	1	0.0229905	-0.2724	0.27174	0.864409	neutral	neutral
991	6	56200986	57316157	1	-0.486414	-0.64917	-0.31168	6.07517e-06	Adverse bivariate loci	Adverse bivariate loci	1	-0.021296	-0.30893	0.25663	0.878729	neutral	neutral	1	0.391189	0.18067	0.58346	0.000974955	neutral	Adverse bivariate loci
992	6	57316158	58141889	N/A	N/A	N/A	N/A	N/A	N/A	N/A	N/A	N/A	N/A	N/A	N/A	N/A	N/A	N/A	N/A	N/A	N/A	N/A	N/A	N/A
993	6	58141890	61883560	N/A	N/A	N/A	N/A	N/A	N/A	N/A	N/A	N/A	N/A	N/A	N/A	N/A	N/A	N/A	N/A	N/A	N/A	N/A	N/A	N/A
994	6	61883561	62693128	1	-0.434618	-0.74805	-0.06521	0.0253267	neutral	Adverse bivariate loci	N/A	N/A	N/A	N/A	N/A	N/A	N/A	N/A	N/A	N/A	N/A	N/A	N/A	N/A
995	6	62693129	64010286	1	-0.232054	-0.55295	0.18753	0.221116	neutral	neutral	N/A	N/A	N/A	N/A	N/A	N/A	N/A	1	0.54696	0.22033	0.85028	0.00413488	neutral	Adverse bivariate loci
996	6	64010287	65759861	1	-0.710768	-0.85589	-0.56356	7.45039e-11	Adverse bivariate loci	Adverse bivariate loci	N/A	N/A	N/A	N/A	N/A	N/A	N/A	1	0.768411	0.59002	0.96479	7.52599e-09	Adverse bivariate loci	Adverse bivariate loci
997	6	65759862	66445495	N/A	N/A	N/A	N/A	N/A	N/A	N/A	N/A	N/A	N/A	N/A	N/A	N/A	N/A	N/A	N/A	N/A	N/A	N/A	N/A	N/A
998	6	66445496	67036787	N/A	N/A	N/A	N/A	N/A	N/A	N/A	N/A	N/A	N/A	N/A	N/A	N/A	N/A	N/A	N/A	N/A	N/A	N/A	N/A	N/A
999	6	67036788	67559694	N/A	N/A	N/A	N/A	N/A	N/A	N/A	N/A	N/A	N/A	N/A	N/A	N/A	N/A	N/A	N/A	N/A	N/A	N/A	N/A	N/A
1000	6	67559695	68547494	1	-0.560924	-0.82533	-0.26861	0.00100231	neutral	Adverse bivariate loci	N/A	N/A	N/A	N/A	N/A	N/A	N/A	1	0.548509	0.25761	0.81957	0.00165844	neutral	Adverse bivariate loci
1001	6	68547495	69294227	1	-0.685425	-0.8593	-0.50515	8.19662e-08	Adverse bivariate loci	Adverse bivariate loci	N/A	N/A	N/A	N/A	N/A	N/A	N/A	1	0.681523	0.47766	0.88569	1.476e-06	Adverse bivariate loci	Adverse bivariate loci
1002	6	69294228	70363348	1	-0.49023	-0.67343	-0.29136	4.4198e-05	neutral	Adverse bivariate loci	N/A	N/A	N/A	N/A	N/A	N/A	N/A	1	0.638155	0.44596	0.83226	1.21202e-06	Adverse bivariate loci	Adverse bivariate loci
1003	6	70363349	71610787	1	-0.255002	-0.49608	0.03472	0.0689556	neutral	neutral	1	0.0240625	-0.3227	0.37073	0.885906	neutral	neutral	N/A	N/A	N/A	N/A	N/A	N/A	N/A
1004	6	71610788	72290723	1	-0.494929	-0.68523	-0.28335	0.000104333	neutral	Adverse bivariate loci	N/A	N/A	N/A	N/A	N/A	N/A	N/A	1	0.383728	0.13678	0.60273	0.00535925	neutral	Adverse bivariate loci
1005	6	72290724	73170168	1	-0.742944	-0.99866	-0.50342	1.49257e-05	Adverse bivariate loci	Adverse bivariate loci	N/A	N/A	N/A	N/A	N/A	N/A	N/A	1	0.633802	0.38839	0.87863	9.23451e-05	neutral	Adverse bivariate loci
1006	6	73170169	74401506	1	-0.481613	-0.65323	-0.30327	1.10276e-05	Adverse bivariate loci	Adverse bivariate loci	N/A	N/A	N/A	N/A	N/A	N/A	N/A	1	0.424619	0.23342	0.60229	0.000112234	neutral	Adverse bivariate loci
1007	6	74401507	75461313	1	-0.524689	-0.76243	-0.26783	0.000449898	neutral	Adverse bivariate loci	N/A	N/A	N/A	N/A	N/A	N/A	N/A	N/A	N/A	N/A	N/A	N/A	N/A	N/A
1008	6	75461314	77274030	1	-0.469742	-0.73545	-0.16866	0.0046908	neutral	Adverse bivariate loci	N/A	N/A	N/A	N/A	N/A	N/A	N/A	1	0.266057	-0.1211	0.5652	0.146301	neutral	neutral
1009	6	77274031	78168731	1	-0.566562	-0.8146	-0.30223	0.000342545	neutral	Adverse bivariate loci	N/A	N/A	N/A	N/A	N/A	N/A	N/A	1	0.728272	0.50956	0.947	2.64503e-06	Adverse bivariate loci	Adverse bivariate loci
1010	6	78168732	78959762	N/A	N/A	N/A	N/A	N/A	N/A	N/A	N/A	N/A	N/A	N/A	N/A	N/A	N/A	1	0.509279	0.18489	0.8248	0.00767409	neutral	Adverse bivariate loci
1011	6	78959763	79859903	1	-0.60802	-0.87821	-0.31429	0.000711336	neutral	Adverse bivariate loci	1	-0.153694	-0.57184	0.22757	0.413726	neutral	neutral	N/A	N/A	N/A	N/A	N/A	N/A	N/A
1012	6	79859904	80693927	1	-0.30426	-0.57598	0.02962	0.0673023	neutral	neutral	1	-0.223947	-0.61781	0.12845	0.200204	neutral	neutral	1	0.0355973	-0.34859	0.32047	0.828353	neutral	neutral
1013	6	80693928	81567706	N/A	N/A	N/A	N/A	N/A	N/A	N/A	N/A	N/A	N/A	N/A	N/A	N/A	N/A	1	-0.264969	-0.71468	0.04996	0.112106	neutral	neutral
1014	6	81567707	82388204	1	-0.131568	-0.43495	0.24981	0.449183	neutral	neutral	N/A	N/A	N/A	N/A	N/A	N/A	N/A	1	0.0421427	-0.37001	0.35587	0.812354	neutral	neutral
1015	6	82388205	83571953	1	-0.258586	-0.46839	-0.01758	0.0352847	neutral	Adverse bivariate loci	N/A	N/A	N/A	N/A	N/A	N/A	N/A	1	0.451431	0.23402	0.64771	0.000361836	neutral	Adverse bivariate loci
1016	6	83571954	85038134	1	-0.161988	-0.37793	0.08951	0.1841	neutral	neutral	N/A	N/A	N/A	N/A	N/A	N/A	N/A	1	0.374401	0.13941	0.58367	0.00344279	neutral	Adverse bivariate loci
1017	6	85038135	85837203	1	-0.533228	-0.76383	-0.29595	0.000178177	neutral	Adverse bivariate loci	1	0.251064	-0.00809	0.51941	0.0592863	neutral	neutral	1	0.502557	0.27649	0.71059	0.000188195	neutral	Adverse bivariate loci
1018	6	85837204	86818669	N/A	N/A	N/A	N/A	N/A	N/A	N/A	N/A	N/A	N/A	N/A	N/A	N/A	N/A	N/A	N/A	N/A	N/A	N/A	N/A	N/A
1019	6	86818670	87516322	N/A	N/A	N/A	N/A	N/A	N/A	N/A	N/A	N/A	N/A	N/A	N/A	N/A	N/A	N/A	N/A	N/A	N/A	N/A	N/A	N/A
1020	6	87516323	88499745	1	-1	-1	-0.82772	2.95555e-11	Adverse bivariate loci	Adverse bivariate loci	N/A	N/A	N/A	N/A	N/A	N/A	N/A	N/A	N/A	N/A	N/A	N/A	N/A	N/A
1021	6	88499746	89974267	1	-0.571846	-0.76016	-0.37706	3.91905e-06	Adverse bivariate loci	Adverse bivariate loci	N/A	N/A	N/A	N/A	N/A	N/A	N/A	1	0.671784	0.42502	0.92589	2.58417e-05	neutral	Adverse bivariate loci
1022	6	89974268	91097024	1	-0.596452	-0.75091	-0.43264	3.14825e-08	Adverse bivariate loci	Adverse bivariate loci	N/A	N/A	N/A	N/A	N/A	N/A	N/A	1	0.230109	-0.02151	0.44395	0.064254	neutral	neutral
1023	6	91097025	92015279	1	-0.495577	-0.69387	-0.27111	0.000167678	neutral	Adverse bivariate loci	N/A	N/A	N/A	N/A	N/A	N/A	N/A	1	0.435579	0.21475	0.62886	0.00051914	neutral	Adverse bivariate loci
1024	6	92015280	92953798	1	-0.299307	-0.49004	-0.07459	0.00968559	neutral	Adverse bivariate loci	N/A	N/A	N/A	N/A	N/A	N/A	N/A	1	0.430352	0.13832	0.69582	0.00698115	neutral	Adverse bivariate loci
1025	6	92953799	93696825	1	-0.591001	-0.73565	-0.43936	7.82948e-09	Adverse bivariate loci	Adverse bivariate loci	N/A	N/A	N/A	N/A	N/A	N/A	N/A	1	0.594955	0.42361	0.7582	1.78141e-07	Adverse bivariate loci	Adverse bivariate loci
1026	6	93696826	95176337	1	-0.680042	-0.83797	-0.51096	8.08236e-09	Adverse bivariate loci	Adverse bivariate loci	N/A	N/A	N/A	N/A	N/A	N/A	N/A	1	0.600559	0.40305	0.78356	2.14042e-06	Adverse bivariate loci	Adverse bivariate loci
1027	6	95176338	96480153	1	-0.318481	-0.50761	-0.106	0.0050544	neutral	Adverse bivariate loci	N/A	N/A	N/A	N/A	N/A	N/A	N/A	1	0.547828	0.28917	0.78579	0.00047003	neutral	Adverse bivariate loci
1028	6	96480154	98173003	1	-0.630528	-0.76856	-0.48851	4.04515e-10	Adverse bivariate loci	Adverse bivariate loci	1	0.513919	0.28173	0.80853	5.57743e-05	neutral	Adverse bivariate loci	1	0.606104	0.47669	0.73018	1.13214e-11	Adverse bivariate loci	Adverse bivariate loci
1029	6	98173004	99678876	1	-0.614214	-0.73923	-0.48152	1.28026e-11	Adverse bivariate loci	Adverse bivariate loci	N/A	N/A	N/A	N/A	N/A	N/A	N/A	1	0.599034	0.45425	0.74106	1.55352e-09	Adverse bivariate loci	Adverse bivariate loci
1030	6	99678877	100878645	1	-0.541514	-0.70731	-0.36043	1.75372e-06	Adverse bivariate loci	Adverse bivariate loci	1	-0.131798	-0.33239	0.06272	0.189129	neutral	neutral	1	0.187298	-0.02549	0.36989	0.0827201	neutral	neutral
1031	6	100878646	101793542	1	-0.809473	-1	-0.61361	1.11116e-07	Adverse bivariate loci	Adverse bivariate loci	N/A	N/A	N/A	N/A	N/A	N/A	N/A	1	0.49934	0.25061	0.71891	0.000661207	neutral	Adverse bivariate loci
1032	6	101793543	102637706	1	-0.636672	-0.79353	-0.47186	1.16376e-08	Adverse bivariate loci	Adverse bivariate loci	N/A	N/A	N/A	N/A	N/A	N/A	N/A	1	0.767031	0.61732	0.91526	2.27398e-11	Adverse bivariate loci	Adverse bivariate loci
1033	6	102637707	103612625	1	-0.4763	-0.71408	-0.21442	0.00181394	neutral	Adverse bivariate loci	N/A	N/A	N/A	N/A	N/A	N/A	N/A	1	0.34028	0.03172	0.6042	0.0339075	neutral	Adverse bivariate loci
1034	6	103612626	104209796	N/A	N/A	N/A	N/A	N/A	N/A	N/A	N/A	N/A	N/A	N/A	N/A	N/A	N/A	N/A	N/A	N/A	N/A	N/A	N/A	N/A
1035	6	104209797	104951344	1	-0.428648	-0.60984	-0.22701	0.000167697	neutral	Adverse bivariate loci	1	-0.110663	-0.3833	0.14931	0.395939	neutral	neutral	1	0.549237	0.37003	0.71523	1.83106e-06	Adverse bivariate loci	Adverse bivariate loci
1036	6	104951345	106053915	1	-0.470521	-0.67967	-0.24072	0.00035684	neutral	Adverse bivariate loci	1	-0.235618	-0.49333	0.00399	0.0580743	neutral	neutral	1	0.312068	0.0322	0.54966	0.0266255	neutral	Adverse bivariate loci
1037	6	106053916	107309327	1	-0.225904	-0.4058	-0.01663	0.0319243	neutral	Adverse bivariate loci	1	0.0980708	-0.15764	0.35425	0.445105	neutral	neutral	1	0.248153	-0.00526	0.45603	0.0529082	neutral	neutral
1038	6	107309328	109043244	1	-0.452516	-0.58428	-0.30844	1.65796e-07	Adverse bivariate loci	Adverse bivariate loci	1	0.0896162	-0.11996	0.30683	0.404944	neutral	neutral	1	0.426793	0.25995	0.58151	1.50643e-05	Adverse bivariate loci	Adverse bivariate loci
1039	6	109043245	110647842	1	-0.411545	-0.56586	-0.24665	1.21523e-05	Adverse bivariate loci	Adverse bivariate loci	1	0.0472573	-0.27652	0.3668	0.758368	neutral	neutral	1	0.303494	0.10202	0.4877	0.0070251	neutral	Adverse bivariate loci
1040	6	110647843	111363443	N/A	N/A	N/A	N/A	N/A	N/A	N/A	N/A	N/A	N/A	N/A	N/A	N/A	N/A	1	0.455031	0.24174	0.64285	0.00026491	neutral	Adverse bivariate loci
1041	6	111363444	112342873	1	-0.497508	-0.68182	-0.29651	6.06917e-05	neutral	Adverse bivariate loci	N/A	N/A	N/A	N/A	N/A	N/A	N/A	1	0.362217	0.13113	0.56151	0.00378878	neutral	Adverse bivariate loci
1042	6	112342874	113705003	1	-0.67945	-0.87208	-0.48576	5.39244e-07	Adverse bivariate loci	Adverse bivariate loci	N/A	N/A	N/A	N/A	N/A	N/A	N/A	1	0.42587	0.18028	0.64975	0.00253518	neutral	Adverse bivariate loci
1043	6	113705004	115062811	1	-0.487326	-0.68068	-0.27106	0.000120419	neutral	Adverse bivariate loci	N/A	N/A	N/A	N/A	N/A	N/A	N/A	1	0.218419	-0.03391	0.43539	0.0759218	neutral	neutral
1044	6	115062812	116132147	1	-0.418785	-0.72485	-0.06189	0.0259129	neutral	Adverse bivariate loci	1	0.00730437	-0.40602	0.40234	0.969376	neutral	neutral	N/A	N/A	N/A	N/A	N/A	N/A	N/A
1045	6	116132148	117674076	1	-0.212495	-0.42876	0.04437	0.0943801	neutral	neutral	1	0.0957806	-0.19657	0.39362	0.498139	neutral	neutral	1	0.213119	-0.04884	0.43646	0.100355	neutral	neutral
1046	6	117674077	118529071	1	-0.359025	-0.64108	-0.02901	0.0374184	neutral	Adverse bivariate loci	N/A	N/A	N/A	N/A	N/A	N/A	N/A	1	0.568497	0.30743	0.81866	0.000436704	neutral	Adverse bivariate loci
1047	6	118529072	119451294	N/A	N/A	N/A	N/A	N/A	N/A	N/A	N/A	N/A	N/A	N/A	N/A	N/A	N/A	N/A	N/A	N/A	N/A	N/A	N/A	N/A
1048	6	119451295	120339244	N/A	N/A	N/A	N/A	N/A	N/A	N/A	1	-0.107947	-0.40137	0.16456	0.435667	neutral	neutral	1	0.424707	0.17244	0.64436	0.00236427	neutral	Adverse bivariate loci
1049	6	120339245	121087444	N/A	N/A	N/A	N/A	N/A	N/A	N/A	N/A	N/A	N/A	N/A	N/A	N/A	N/A	N/A	N/A	N/A	N/A	N/A	N/A	N/A
1050	6	121087445	121908063	1	-0.110264	-0.39906	0.24144	0.490894	neutral	neutral	N/A	N/A	N/A	N/A	N/A	N/A	N/A	N/A	N/A	N/A	N/A	N/A	N/A	N/A
1051	6	121908064	122929290	1	-0.328794	-0.6108	0.00472	0.0549867	neutral	neutral	N/A	N/A	N/A	N/A	N/A	N/A	N/A	1	0.259779	-0.15215	0.58401	0.177508	neutral	neutral
1052	6	122929291	123854857	1	-0.478131	-0.68943	-0.25023	0.000254655	neutral	Adverse bivariate loci	N/A	N/A	N/A	N/A	N/A	N/A	N/A	1	0.324959	0.08664	0.53879	0.0108892	neutral	Adverse bivariate loci
1053	6	123854858	125365054	1	-0.591579	-0.74529	-0.42408	6.50225e-08	Adverse bivariate loci	Adverse bivariate loci	1	-0.00616111	-0.24454	0.22935	0.959151	neutral	neutral	1	0.471782	0.24803	0.68272	0.000343566	neutral	Adverse bivariate loci
1054	6	125365055	127545459	1	-0.127174	-0.28148	0.04149	0.136201	neutral	neutral	1	-0.00922346	-0.21252	0.19871	0.929271	neutral	neutral	1	0.0394863	-0.13502	0.19537	0.638654	neutral	neutral
1055	6	127545460	128763380	1	-0.247736	-0.42584	-0.03999	0.0199158	neutral	Adverse bivariate loci	1	0.0134577	-0.24508	0.25663	0.913334	neutral	neutral	1	0.109629	-0.12653	0.31429	0.338157	neutral	neutral
1056	6	128763381	129850178	1	-0.272742	-0.49012	-0.02069	0.0336435	neutral	Adverse bivariate loci	N/A	N/A	N/A	N/A	N/A	N/A	N/A	1	0.362342	0.12612	0.57195	0.00509656	neutral	Adverse bivariate loci
1057	6	129850179	130550137	1	-0.132492	-0.33752	0.10542	0.258158	neutral	neutral	1	-0.105651	-0.36986	0.15753	0.417721	neutral	neutral	1	0.0401761	-0.1832	0.23903	0.707869	neutral	neutral
1058	6	130550138	131457164	1	-0.29473	-0.52739	-0.03376	0.0326206	neutral	Adverse bivariate loci	1	-0.510059	-0.84641	-0.22502	0.000843279	neutral	Protective bivariate loci	1	-0.0914368	-0.42142	0.17369	0.517988	neutral	neutral
1059	6	131457165	132890694	1	-0.40908	-0.55405	-0.24809	9.74699e-06	Adverse bivariate loci	Adverse bivariate loci	N/A	N/A	N/A	N/A	N/A	N/A	N/A	1	0.193928	-0.0362	0.39542	0.088676	neutral	neutral
1060	6	132890695	134313643	1	-0.0583552	-0.3095	0.24839	0.678312	neutral	neutral	N/A	N/A	N/A	N/A	N/A	N/A	N/A	1	-0.14546	-0.45481	0.09737	0.255076	neutral	neutral
1061	6	134313644	135544083	1	-0.393912	-0.54103	-0.22677	1.89605e-05	Adverse bivariate loci	Adverse bivariate loci	1	0.498717	0.28695	0.72553	1.26004e-05	Adverse bivariate loci	Adverse bivariate loci	1	0.582069	0.40636	0.74888	3.99194e-07	Adverse bivariate loci	Adverse bivariate loci
1062	6	135544084	137553212	1	-0.139082	-0.3637	0.12846	0.27351	neutral	neutral	1	-0.559638	-0.9911	-0.23208	0.00116077	neutral	Protective bivariate loci	1	0.270481	-0.04931	0.53146	0.0864371	neutral	neutral
1063	6	137553213	138825721	1	-0.3709	-0.55334	-0.16562	0.00110709	neutral	Adverse bivariate loci	1	-0.363923	-0.61664	-0.12868	0.00326832	neutral	Protective bivariate loci	N/A	N/A	N/A	N/A	N/A	N/A	N/A
1064	6	138825722	139716713	1	-0.384209	-0.55025	-0.20356	0.000170439	neutral	Adverse bivariate loci	1	-0.0790388	-0.3259	0.16716	0.519788	neutral	neutral	1	0.38569	0.14462	0.59823	0.00311593	neutral	Adverse bivariate loci
1065	6	139716714	141449453	1	-0.472868	-0.63664	-0.29921	6.68397e-06	Adverse bivariate loci	Adverse bivariate loci	1	-0.238215	-0.58562	0.06138	0.126367	neutral	neutral	1	0.0839611	-0.11748	0.25637	0.38496	neutral	neutral
1066	6	141449454	143083347	1	-0.312214	-0.51189	-0.08842	0.00926235	neutral	Adverse bivariate loci	1	-0.110427	-0.44115	0.19265	0.467851	neutral	neutral	1	0.126126	-0.11571	0.33651	0.288097	neutral	neutral
1067	6	143083348	144791455	1	-0.392299	-0.56318	-0.20346	0.000262561	neutral	Adverse bivariate loci	1	-0.0870886	-0.3456	0.15493	0.480697	neutral	neutral	1	0.477464	0.25216	0.69379	0.000374743	neutral	Adverse bivariate loci
1068	6	144791456	145778282	1	-0.569373	-0.85503	-0.2642	0.00163886	neutral	Adverse bivariate loci	N/A	N/A	N/A	N/A	N/A	N/A	N/A	1	0.716628	0.49355	0.93495	6.99737e-06	Adverse bivariate loci	Adverse bivariate loci
1069	6	145778283	147015882	1	-0.350689	-0.61803	-0.04226	0.0304882	neutral	Adverse bivariate loci	N/A	N/A	N/A	N/A	N/A	N/A	N/A	1	0.708394	0.40362	1	0.000548455	neutral	Adverse bivariate loci
1070	6	147015883	148184844	1	-0.377961	-0.59459	-0.14132	0.00396614	neutral	Adverse bivariate loci	N/A	N/A	N/A	N/A	N/A	N/A	N/A	1	0.628258	0.45011	0.801	2.58676e-07	Adverse bivariate loci	Adverse bivariate loci
1071	6	148184845	149278798	1	-0.351544	-0.52946	-0.15403	0.00123287	neutral	Adverse bivariate loci	1	-0.002616	-0.24978	0.23527	0.9827	neutral	neutral	1	0.384097	0.12473	0.61328	0.00591151	neutral	Adverse bivariate loci
1072	6	149278799	150635315	1	-0.226327	-0.45402	0.03648	0.0869662	neutral	neutral	N/A	N/A	N/A	N/A	N/A	N/A	N/A	1	0.0179598	-0.33715	0.29546	0.907701	neutral	neutral
1073	6	150635316	151629954	1	-0.418227	-0.6302	-0.17011	0.00218421	neutral	Adverse bivariate loci	1	0.104474	-0.16654	0.37404	0.433408	neutral	neutral	1	0.546871	0.35769	0.72822	6.08576e-06	Adverse bivariate loci	Adverse bivariate loci
1074	6	151629955	152376499	1	-0.471873	-0.63905	-0.28534	1.99129e-05	Adverse bivariate loci	Adverse bivariate loci	N/A	N/A	N/A	N/A	N/A	N/A	N/A	1	0.128561	-0.12474	0.33865	0.288874	neutral	neutral
1075	6	152376500	153082361	1	-0.472231	-0.62059	-0.3165	7.72917e-07	Adverse bivariate loci	Adverse bivariate loci	1	0.00182094	-0.26102	0.26951	0.988656	neutral	neutral	1	0.454146	0.24919	0.64802	0.000167963	neutral	Adverse bivariate loci
1076	6	153082362	153791461	1	-0.57418	-0.74737	-0.3907	7.46511e-07	Adverse bivariate loci	Adverse bivariate loci	N/A	N/A	N/A	N/A	N/A	N/A	N/A	1	0.663477	0.47442	0.83977	2.41137e-07	Adverse bivariate loci	Adverse bivariate loci
1077	6	153791462	154462010	1	-0.421314	-0.61407	-0.19405	0.000778703	neutral	Adverse bivariate loci	N/A	N/A	N/A	N/A	N/A	N/A	N/A	1	0.247999	-0.017	0.47209	0.0627524	neutral	neutral
1078	6	154462011	155523957	1	-0.414518	-0.5786	-0.23656	5.63977e-05	neutral	Adverse bivariate loci	1	0.109485	-0.17777	0.40207	0.428563	neutral	neutral	1	0.417209	0.19825	0.62313	0.0008638	neutral	Adverse bivariate loci
1079	6	155523958	156762740	1	-0.604876	-0.75845	-0.44093	4.526e-08	Adverse bivariate loci	Adverse bivariate loci	N/A	N/A	N/A	N/A	N/A	N/A	N/A	1	0.823934	0.65505	0.99747	1.83178e-10	Adverse bivariate loci	Adverse bivariate loci
1080	6	156762741	158220143	1	-0.446771	-0.62772	-0.24783	0.000104951	neutral	Adverse bivariate loci	N/A	N/A	N/A	N/A	N/A	N/A	N/A	N/A	N/A	N/A	N/A	N/A	N/A	N/A
1081	6	158220144	158952060	1	-0.442672	-0.68013	-0.17743	0.00334953	neutral	Adverse bivariate loci	N/A	N/A	N/A	N/A	N/A	N/A	N/A	N/A	N/A	N/A	N/A	N/A	N/A	N/A
1082	6	158952061	159604052	1	-0.383127	-0.55497	-0.18865	0.000508653	neutral	Adverse bivariate loci	1	-0.0104884	-0.27732	0.25482	0.93698	neutral	neutral	1	0.607966	0.38845	0.81894	1.96128e-05	Adverse bivariate loci	Adverse bivariate loci
1083	6	159604053	160583918	1	-0.235144	-0.43409	-0.01628	0.0393588	neutral	Adverse bivariate loci	1	-0.124613	-0.29753	0.03843	0.134716	neutral	neutral	1	0.139754	-0.05276	0.31175	0.144448	neutral	neutral
1084	6	160583919	161371014	1	0.0556544	-0.103	0.2275	0.493201	neutral	neutral	1	0.0937315	-0.06146	0.24232	0.224373	neutral	neutral	1	-0.0971295	-0.2637	0.05208	0.207961	neutral	neutral
1085	6	161371015	162254229	1	-0.342641	-0.52056	-0.14953	0.0014895	neutral	Adverse bivariate loci	1	-0.30351	-0.52917	-0.09681	0.00442399	neutral	Protective bivariate loci	1	0.2753	0.08687	0.44671	0.00571553	neutral	Adverse bivariate loci
1086	6	162254230	163336361	1	-0.320609	-0.49999	-0.12446	0.00293104	neutral	Adverse bivariate loci	N/A	N/A	N/A	N/A	N/A	N/A	N/A	1	0.555359	0.30126	0.80476	0.000225571	neutral	Adverse bivariate loci
1087	6	163336362	164687462	1	-0.266338	-0.42453	-0.08885	0.00386474	neutral	Adverse bivariate loci	N/A	N/A	N/A	N/A	N/A	N/A	N/A	1	0.023825	-0.18562	0.2096	0.811357	neutral	neutral
1088	6	164687463	165835953	1	-0.551408	-0.81363	-0.28947	0.000552986	neutral	Adverse bivariate loci	1	-0.141225	-0.45415	0.14698	0.338582	neutral	neutral	1	0.277797	-0.02217	0.53456	0.0703398	neutral	neutral
1089	6	165835954	166853325	1	-0.392678	-0.55682	-0.21419	0.00011766	neutral	Adverse bivariate loci	1	0.238102	0.01818	0.45929	0.0337407	neutral	Adverse bivariate loci	1	0.534299	0.37439	0.68371	2.07114e-07	Adverse bivariate loci	Adverse bivariate loci
1090	6	166853326	167714865	1	-0.387351	-0.57231	-0.18725	0.000642378	neutral	Adverse bivariate loci	1	-0.0701102	-0.33702	0.18339	0.586141	neutral	neutral	1	0.556152	0.37976	0.71927	1.10776e-06	Adverse bivariate loci	Adverse bivariate loci
1091	6	167714866	168707338	1	-0.523946	-0.69574	-0.33851	4.18562e-06	Adverse bivariate loci	Adverse bivariate loci	1	-0.293496	-0.55476	-0.05349	0.0193214	neutral	Protective bivariate loci	1	0.431637	0.20369	0.6386	0.000926887	neutral	Adverse bivariate loci
1092	6	168707339	169667886	1	-0.380445	-0.68567	-0.01542	0.0435856	neutral	Adverse bivariate loci	N/A	N/A	N/A	N/A	N/A	N/A	N/A	1	0.485583	0.16049	0.77552	0.00634943	neutral	Adverse bivariate loci
1093	6	169667887	171053405	1	-0.483661	-0.72365	-0.2236	0.00094316	neutral	Adverse bivariate loci	N/A	N/A	N/A	N/A	N/A	N/A	N/A	1	0.261146	-0.12575	0.56435	0.155893	neutral	neutral
1094	7	15064	617319	1	-0.463363	-0.6925	-0.21409	0.00148684	neutral	Adverse bivariate loci	1	-0.0858401	-0.364	0.17938	0.527212	neutral	neutral	1	0.48296	0.24499	0.68869	0.000466746	neutral	Adverse bivariate loci
1095	7	617320	1366972	1	-0.366007	-0.49501	-0.22404	3.81026e-06	Adverse bivariate loci	Adverse bivariate loci	1	0.0683637	-0.18009	0.31412	0.577045	neutral	neutral	1	0.432799	0.26491	0.58172	7.54992e-06	Adverse bivariate loci	Adverse bivariate loci
1096	7	1366973	2473749	1	-0.548758	-0.70755	-0.37859	3.2694e-07	Adverse bivariate loci	Adverse bivariate loci	N/A	N/A	N/A	N/A	N/A	N/A	N/A	1	0.37072	0.13967	0.57589	0.00320574	neutral	Adverse bivariate loci
1097	7	2473750	3100211	1	-0.580512	-0.73856	-0.41363	1.06746e-07	Adverse bivariate loci	Adverse bivariate loci	1	-0.299899	-0.579	-0.03601	0.0244312	neutral	Protective bivariate loci	1	0.620929	0.4236	0.81366	2.36982e-06	Adverse bivariate loci	Adverse bivariate loci
1098	7	3100212	4139431	1	-0.348786	-0.59023	-0.07487	0.0169987	neutral	Adverse bivariate loci	N/A	N/A	N/A	N/A	N/A	N/A	N/A	N/A	N/A	N/A	N/A	N/A	N/A	N/A
1099	7	4139432	4938442	1	-0.278343	-0.45309	-0.07931	0.00799659	neutral	Adverse bivariate loci	N/A	N/A	N/A	N/A	N/A	N/A	N/A	1	0.520441	0.30081	0.72381	6.22311e-05	neutral	Adverse bivariate loci
1100	7	4938443	6020653	1	-0.625052	-0.73757	-0.5068	1.46325e-14	Adverse bivariate loci	Adverse bivariate loci	N/A	N/A	N/A	N/A	N/A	N/A	N/A	1	0.588631	0.42441	0.74762	2.45789e-08	Adverse bivariate loci	Adverse bivariate loci
1101	7	6020654	6716905	1	-0.0372729	-0.19522	0.13986	0.662021	neutral	neutral	1	0.548774	0.32683	0.79205	6.26624e-06	Adverse bivariate loci	Adverse bivariate loci	1	0.688023	0.49649	0.891	2.24219e-07	Adverse bivariate loci	Adverse bivariate loci
1102	7	6716906	7167610	N/A	N/A	N/A	N/A	N/A	N/A	N/A	N/A	N/A	N/A	N/A	N/A	N/A	N/A	N/A	N/A	N/A	N/A	N/A	N/A	N/A
1103	7	7167611	7926500	1	-0.52451	-0.70369	-0.33231	9.27821e-06	Adverse bivariate loci	Adverse bivariate loci	N/A	N/A	N/A	N/A	N/A	N/A	N/A	1	0.739683	0.55523	0.93015	4.16469e-08	Adverse bivariate loci	Adverse bivariate loci
1104	7	7926501	8718351	1	-0.423596	-0.61879	-0.20208	0.000781914	neutral	Adverse bivariate loci	N/A	N/A	N/A	N/A	N/A	N/A	N/A	1	0.538786	0.30713	0.75323	0.000152463	neutral	Adverse bivariate loci
1105	7	8718352	9225106	1	-0.59983	-0.78838	-0.40086	3.34287e-06	Adverse bivariate loci	Adverse bivariate loci	1	0.0550009	-0.17786	0.28543	0.632118	neutral	neutral	1	0.471906	0.29877	0.63419	1.03264e-05	Adverse bivariate loci	Adverse bivariate loci
1106	7	9225107	9900801	1	-0.384291	-0.65432	-0.05828	0.0218402	neutral	Adverse bivariate loci	1	-0.25668	-0.68514	0.10645	0.168112	neutral	neutral	N/A	N/A	N/A	N/A	N/A	N/A	N/A
1107	7	9900802	10481677	1	-0.744622	-1	-0.44652	0.000177862	neutral	Adverse bivariate loci	N/A	N/A	N/A	N/A	N/A	N/A	N/A	1	0.533249	0.18087	0.85742	0.00910002	neutral	Adverse bivariate loci
1108	7	10481678	11232447	1	-0.59595	-0.82016	-0.35655	8.43003e-05	neutral	Adverse bivariate loci	N/A	N/A	N/A	N/A	N/A	N/A	N/A	1	0.691998	0.4522	0.92654	1.88796e-05	Adverse bivariate loci	Adverse bivariate loci
1109	7	11232448	11855413	1	-0.27304	-0.50983	0.00026	0.0470845	neutral	Adverse bivariate loci	1	0.445577	0.17599	0.73617	0.00159413	neutral	Adverse bivariate loci	1	0.346167	0.08173	0.57587	0.0147379	neutral	Adverse bivariate loci
1110	7	11855414	12694915	1	-0.69493	-0.86739	-0.5256	1.5319e-08	Adverse bivariate loci	Adverse bivariate loci	N/A	N/A	N/A	N/A	N/A	N/A	N/A	1	0.571527	0.34536	0.79273	7.23343e-05	neutral	Adverse bivariate loci
1111	7	12694916	13213541	1	-0.501511	-0.70278	-0.27581	0.000162889	neutral	Adverse bivariate loci	N/A	N/A	N/A	N/A	N/A	N/A	N/A	N/A	N/A	N/A	N/A	N/A	N/A	N/A
1112	7	13213542	13676747	1	-0.514171	-0.69643	-0.30684	3.03056e-05	neutral	Adverse bivariate loci	N/A	N/A	N/A	N/A	N/A	N/A	N/A	1	0.736696	0.52678	0.94587	8.04524e-07	Adverse bivariate loci	Adverse bivariate loci
1113	7	13676748	15013694	1	-0.64832	-0.79971	-0.49169	2.58826e-09	Adverse bivariate loci	Adverse bivariate loci	1	0.351541	0.11845	0.60288	0.00500007	neutral	Adverse bivariate loci	1	0.69458	0.54754	0.83797	1.32573e-10	Adverse bivariate loci	Adverse bivariate loci
1114	7	15013695	15877564	1	-0.517267	-0.75388	-0.27166	0.000627071	neutral	Adverse bivariate loci	N/A	N/A	N/A	N/A	N/A	N/A	N/A	1	0.28325	-0.0741	0.57193	0.104212	neutral	neutral
1115	7	15877565	16739013	1	-0.259102	-0.48285	0.00015	0.0531261	neutral	neutral	N/A	N/A	N/A	N/A	N/A	N/A	N/A	1	0.140098	-0.19545	0.41154	0.37275	neutral	neutral
1116	7	16739014	17596578	1	-0.565555	-0.69694	-0.42413	9.67994e-10	Adverse bivariate loci	Adverse bivariate loci	1	0.25532	0.04116	0.47068	0.0188592	neutral	Adverse bivariate loci	1	0.714115	0.59272	0.83266	3.64277e-14	Adverse bivariate loci	Adverse bivariate loci
1117	7	17596579	19131026	1	-0.458305	-0.62505	-0.28513	9.18339e-06	Adverse bivariate loci	Adverse bivariate loci	N/A	N/A	N/A	N/A	N/A	N/A	N/A	1	0.676519	0.49341	0.8588	7.93303e-08	Adverse bivariate loci	Adverse bivariate loci
1118	7	19131027	20122179	N/A	N/A	N/A	N/A	N/A	N/A	N/A	N/A	N/A	N/A	N/A	N/A	N/A	N/A	1	0.227909	-0.20706	0.56132	0.24946	neutral	neutral
1119	7	20122180	21390644	1	-0.395253	-0.56643	-0.20546	0.00037451	neutral	Adverse bivariate loci	1	0.0200451	-0.20431	0.23876	0.857842	neutral	neutral	1	0.50657	0.31061	0.68863	2.46048e-05	Adverse bivariate loci	Adverse bivariate loci
1120	7	21390645	22165060	1	-0.642293	-0.8281	-0.44766	1.06134e-06	Adverse bivariate loci	Adverse bivariate loci	1	-0.278764	-0.48312	-0.08286	0.00555784	neutral	Protective bivariate loci	1	0.319138	0.09712	0.51654	0.00675012	neutral	Adverse bivariate loci
1121	7	22165061	23106680	1	-0.251286	-0.46638	0.00138	0.0526059	neutral	neutral	N/A	N/A	N/A	N/A	N/A	N/A	N/A	N/A	N/A	N/A	N/A	N/A	N/A	N/A
1122	7	23106681	24151099	1	-0.580753	-0.80375	-0.34311	9.1046e-05	neutral	Adverse bivariate loci	N/A	N/A	N/A	N/A	N/A	N/A	N/A	1	0.684492	0.42797	0.95294	5.86242e-05	neutral	Adverse bivariate loci
1123	7	24151100	24894119	1	-0.560035	-0.77725	-0.34024	5.99445e-05	neutral	Adverse bivariate loci	N/A	N/A	N/A	N/A	N/A	N/A	N/A	1	0.53347	0.34378	0.71376	6.77357e-06	Adverse bivariate loci	Adverse bivariate loci
1124	7	24894120	25671575	1	-0.37406	-0.59866	-0.12079	0.00652991	neutral	Adverse bivariate loci	N/A	N/A	N/A	N/A	N/A	N/A	N/A	1	0.0458855	-0.25992	0.30043	0.743878	neutral	neutral
1125	7	25671576	27351286	1	-0.165402	-0.30813	-0.0119	0.0364185	neutral	Adverse bivariate loci	1	-0.134555	-0.32524	0.04578	0.150158	neutral	neutral	1	0.389581	0.28116	0.4954	2.01973e-09	Adverse bivariate loci	Adverse bivariate loci
1126	7	27351287	28890886	1	0.0261892	-0.21754	0.33295	0.844671	neutral	neutral	N/A	N/A	N/A	N/A	N/A	N/A	N/A	1	-0.185024	-0.67261	0.14904	0.300449	neutral	neutral
1127	7	28890887	30175113	1	-0.195691	-0.39	0.02727	0.0823386	neutral	neutral	N/A	N/A	N/A	N/A	N/A	N/A	N/A	1	0.23167	0.0355	0.4105	0.026927	neutral	Adverse bivariate loci
1128	7	30175114	31730554	1	-0.621907	-0.79488	-0.4416	3.09843e-07	Adverse bivariate loci	Adverse bivariate loci	N/A	N/A	N/A	N/A	N/A	N/A	N/A	1	0.626835	0.45828	0.79109	7.87914e-08	Adverse bivariate loci	Adverse bivariate loci
1129	7	31730555	32460228	1	-0.315933	-0.56618	-0.02613	0.036619	neutral	Adverse bivariate loci	1	-0.134447	-0.3826	0.10692	0.271068	neutral	neutral	1	0.522045	0.32627	0.69781	1.12465e-05	Adverse bivariate loci	Adverse bivariate loci
1130	7	32460229	33159277	1	-0.180786	-0.50281	0.23706	0.342832	neutral	neutral	N/A	N/A	N/A	N/A	N/A	N/A	N/A	1	0.372173	-0.00955	0.69237	0.0564151	neutral	neutral
1131	7	33159278	34114532	1	-0.169278	-0.42775	0.13977	0.257848	neutral	neutral	N/A	N/A	N/A	N/A	N/A	N/A	N/A	1	0.325966	0.09686	0.52744	0.00801655	neutral	Adverse bivariate loci
1132	7	34114533	35354135	1	-0.625744	-0.83433	-0.40278	1.36188e-05	Adverse bivariate loci	Adverse bivariate loci	N/A	N/A	N/A	N/A	N/A	N/A	N/A	1	0.648389	0.44246	0.85337	3.36316e-06	Adverse bivariate loci	Adverse bivariate loci
1133	7	35354136	36507690	N/A	N/A	N/A	N/A	N/A	N/A	N/A	N/A	N/A	N/A	N/A	N/A	N/A	N/A	N/A	N/A	N/A	N/A	N/A	N/A	N/A
1134	7	36507691	37981936	1	-0.413507	-0.60073	-0.21313	0.000372922	neutral	Adverse bivariate loci	N/A	N/A	N/A	N/A	N/A	N/A	N/A	1	0.546451	0.36169	0.7126	1.89516e-06	Adverse bivariate loci	Adverse bivariate loci
1135	7	37981937	38966483	1	-0.389609	-0.60546	-0.13678	0.00408507	neutral	Adverse bivariate loci	1	0.258279	-0.0875	0.62213	0.128051	neutral	neutral	1	0.435084	0.17696	0.6584	0.00228234	neutral	Adverse bivariate loci
1136	7	38966484	40261240	1	-0.780845	-0.9422	-0.61495	4.41997e-10	Adverse bivariate loci	Adverse bivariate loci	N/A	N/A	N/A	N/A	N/A	N/A	N/A	1	0.554019	0.3131	0.78278	0.000142917	neutral	Adverse bivariate loci
1137	7	40261241	41415925	1	-0.165974	-0.41557	0.13298	0.250363	neutral	neutral	N/A	N/A	N/A	N/A	N/A	N/A	N/A	1	0.0901216	-0.25761	0.35773	0.560428	neutral	neutral
1138	7	41415926	42494806	1	-0.399852	-0.58399	-0.19489	0.000472641	neutral	Adverse bivariate loci	N/A	N/A	N/A	N/A	N/A	N/A	N/A	1	0.200646	-0.02319	0.39825	0.0762548	neutral	neutral
1139	7	42494807	43448815	1	-0.281662	-0.52065	-0.005	0.0479747	neutral	Adverse bivariate loci	N/A	N/A	N/A	N/A	N/A	N/A	N/A	1	0.341866	0.03148	0.6048	0.0296619	neutral	Adverse bivariate loci
1140	7	43448816	44989571	1	-0.447576	-0.58727	-0.29442	7.12369e-07	Adverse bivariate loci	Adverse bivariate loci	1	0.0115837	-0.15219	0.17158	0.888052	neutral	neutral	1	0.123037	-0.03243	0.26117	0.117226	neutral	neutral
1141	7	44989572	46247335	1	-0.327151	-0.51103	-0.11773	0.00402604	neutral	Adverse bivariate loci	1	-0.0429241	-0.29239	0.19452	0.719232	neutral	neutral	1	0.210627	-0.01809	0.4044	0.0651186	neutral	neutral
1142	7	46247336	47253454	1	-0.44466	-0.66209	-0.19917	0.00121878	neutral	Adverse bivariate loci	1	-0.0474556	-0.38609	0.28676	0.774496	neutral	neutral	1	0.29471	0.01472	0.53844	0.0471327	neutral	Adverse bivariate loci
1143	7	47253455	48363585	N/A	N/A	N/A	N/A	N/A	N/A	N/A	N/A	N/A	N/A	N/A	N/A	N/A	N/A	N/A	N/A	N/A	N/A	N/A	N/A	N/A
1144	7	48363586	48984625	1	-0.184506	-0.43941	0.11519	0.205959	neutral	neutral	N/A	N/A	N/A	N/A	N/A	N/A	N/A	N/A	N/A	N/A	N/A	N/A	N/A	N/A
1145	7	48984626	49632426	1	-0.798592	-0.96878	-0.63513	1.26883e-09	Adverse bivariate loci	Adverse bivariate loci	N/A	N/A	N/A	N/A	N/A	N/A	N/A	1	0.844268	0.62965	1	1.67571e-07	Adverse bivariate loci	Adverse bivariate loci
1146	7	49632427	50894508	1	-0.439289	-0.58935	-0.27815	4.26509e-06	Adverse bivariate loci	Adverse bivariate loci	N/A	N/A	N/A	N/A	N/A	N/A	N/A	1	0.46306	0.26996	0.64359	6.81816e-05	neutral	Adverse bivariate loci
1147	7	50894509	51951647	1	-0.4521	-0.64913	-0.23543	0.000337314	neutral	Adverse bivariate loci	1	0.222014	-0.06222	0.52194	0.128666	neutral	neutral	1	0.249273	-0.02863	0.48572	0.0790983	neutral	neutral
1148	7	51951648	52635123	1	-0.644659	-0.91791	-0.36155	0.000367252	neutral	Adverse bivariate loci	N/A	N/A	N/A	N/A	N/A	N/A	N/A	N/A	N/A	N/A	N/A	N/A	N/A	N/A
1149	7	52635124	53176523	N/A	N/A	N/A	N/A	N/A	N/A	N/A	N/A	N/A	N/A	N/A	N/A	N/A	N/A	N/A	N/A	N/A	N/A	N/A	N/A	N/A
1150	7	53176524	54086987	1	-0.567514	-0.7922	-0.33298	0.000115248	neutral	Adverse bivariate loci	N/A	N/A	N/A	N/A	N/A	N/A	N/A	N/A	N/A	N/A	N/A	N/A	N/A	N/A
1151	7	54086988	54550500	N/A	N/A	N/A	N/A	N/A	N/A	N/A	N/A	N/A	N/A	N/A	N/A	N/A	N/A	N/A	N/A	N/A	N/A	N/A	N/A	N/A
1152	7	54550501	55161394	1	-0.0858979	-0.38987	0.29378	0.619841	neutral	neutral	N/A	N/A	N/A	N/A	N/A	N/A	N/A	N/A	N/A	N/A	N/A	N/A	N/A	N/A
1153	7	55161395	56303513	1	-0.230057	-0.53713	0.15285	0.205781	neutral	neutral	N/A	N/A	N/A	N/A	N/A	N/A	N/A	1	0.342395	-0.02915	0.6552	0.0707888	neutral	neutral
1154	7	56303514	57383657	N/A	N/A	N/A	N/A	N/A	N/A	N/A	N/A	N/A	N/A	N/A	N/A	N/A	N/A	N/A	N/A	N/A	N/A	N/A	N/A	N/A
1155	7	57383658	61969717	N/A	N/A	N/A	N/A	N/A	N/A	N/A	N/A	N/A	N/A	N/A	N/A	N/A	N/A	N/A	N/A	N/A	N/A	N/A	N/A	N/A
1156	7	61969718	63311297	N/A	N/A	N/A	N/A	N/A	N/A	N/A	N/A	N/A	N/A	N/A	N/A	N/A	N/A	N/A	N/A	N/A	N/A	N/A	N/A	N/A
1157	7	63311298	64216135	N/A	N/A	N/A	N/A	N/A	N/A	N/A	N/A	N/A	N/A	N/A	N/A	N/A	N/A	N/A	N/A	N/A	N/A	N/A	N/A	N/A
1158	7	64216136	65294277	N/A	N/A	N/A	N/A	N/A	N/A	N/A	N/A	N/A	N/A	N/A	N/A	N/A	N/A	N/A	N/A	N/A	N/A	N/A	N/A	N/A
1159	7	65294278	66453993	N/A	N/A	N/A	N/A	N/A	N/A	N/A	N/A	N/A	N/A	N/A	N/A	N/A	N/A	N/A	N/A	N/A	N/A	N/A	N/A	N/A
1160	7	66453994	66914875	N/A	N/A	N/A	N/A	N/A	N/A	N/A	N/A	N/A	N/A	N/A	N/A	N/A	N/A	N/A	N/A	N/A	N/A	N/A	N/A	N/A
1161	7	66914876	67474722	1	-0.363723	-0.59779	-0.09926	0.0121737	neutral	Adverse bivariate loci	N/A	N/A	N/A	N/A	N/A	N/A	N/A	1	0.460263	0.20739	0.69698	0.00227659	neutral	Adverse bivariate loci
1162	7	67474723	68569224	1	-0.575036	-0.84649	-0.28422	0.000999148	neutral	Adverse bivariate loci	N/A	N/A	N/A	N/A	N/A	N/A	N/A	1	0.37449	0.05053	0.64898	0.0266581	neutral	Adverse bivariate loci
1163	7	68569225	70144614	1	-0.52669	-0.71552	-0.31582	3.00654e-05	neutral	Adverse bivariate loci	N/A	N/A	N/A	N/A	N/A	N/A	N/A	1	0.287904	0.04228	0.49501	0.0222796	neutral	Adverse bivariate loci
1164	7	70144615	71215741	1	-0.401991	-0.65614	-0.10737	0.0108099	neutral	Adverse bivariate loci	1	0.436388	0.12315	0.7938	0.00779241	neutral	Adverse bivariate loci	1	0.544596	0.34672	0.73012	8.85315e-06	Adverse bivariate loci	Adverse bivariate loci
1165	7	71215742	73128830	1	0.0887453	-0.03299	0.22047	0.160827	neutral	neutral	N/A	N/A	N/A	N/A	N/A	N/A	N/A	1	-0.162749	-0.25901	-0.06943	0.000615196	neutral	Protective bivariate loci
1166	7	73128831	75243899	1	-0.392451	-0.5108	-0.26193	2.15018e-07	Adverse bivariate loci	Adverse bivariate loci	N/A	N/A	N/A	N/A	N/A	N/A	N/A	1	0.160658	0.04637	0.26704	0.00600759	neutral	Adverse bivariate loci
1167	7	75243900	76451928	1	-0.365011	-0.53695	-0.18285	0.000578008	neutral	Adverse bivariate loci	1	-0.0717724	-0.37229	0.21246	0.619623	neutral	neutral	1	0.437077	0.26824	0.59702	1.76369e-05	Adverse bivariate loci	Adverse bivariate loci
1168	7	76451929	77663964	1	-0.266852	-0.45744	-0.045	0.0214105	neutral	Adverse bivariate loci	N/A	N/A	N/A	N/A	N/A	N/A	N/A	1	6.55289e-05	N/A	N/A	0.999556	neutral	neutral
1169	7	77663965	78685009	1	-0.429095	-0.58677	-0.26112	1.8671e-05	Adverse bivariate loci	Adverse bivariate loci	N/A	N/A	N/A	N/A	N/A	N/A	N/A	1	0.32826	0.1707	0.47391	0.000165238	neutral	Adverse bivariate loci
1170	7	78685010	80055721	1	-0.50615	-0.74665	-0.24092	0.00102542	neutral	Adverse bivariate loci	N/A	N/A	N/A	N/A	N/A	N/A	N/A	1	0.493996	0.23891	0.73398	0.00118566	neutral	Adverse bivariate loci
1171	7	80055722	81533566	1	-0.684513	-0.87916	-0.4902	3.63594e-07	Adverse bivariate loci	Adverse bivariate loci	1	0.0995407	-0.15661	0.35579	0.436842	neutral	neutral	1	0.322625	0.02535	0.57834	0.0367054	neutral	Adverse bivariate loci
1172	7	81533567	82759283	1	-0.517571	-0.70234	-0.31371	2.8047e-05	neutral	Adverse bivariate loci	1	0.114955	-0.13507	0.3735	0.369849	neutral	neutral	1	0.334518	0.12624	0.51762	0.00302599	neutral	Adverse bivariate loci
1173	7	82759284	83953009	1	-0.735514	-0.93964	-0.54047	3.56975e-07	Adverse bivariate loci	Adverse bivariate loci	N/A	N/A	N/A	N/A	N/A	N/A	N/A	1	0.21465	-0.12155	0.48451	0.179265	neutral	neutral
1174	7	83953010	85356715	N/A	N/A	N/A	N/A	N/A	N/A	N/A	N/A	N/A	N/A	N/A	N/A	N/A	N/A	N/A	N/A	N/A	N/A	N/A	N/A	N/A
1175	7	85356716	86446538	N/A	N/A	N/A	N/A	N/A	N/A	N/A	N/A	N/A	N/A	N/A	N/A	N/A	N/A	N/A	N/A	N/A	N/A	N/A	N/A	N/A
1176	7	86446539	87836641	1	-0.572527	-0.80014	-0.33181	0.000135228	neutral	Adverse bivariate loci	N/A	N/A	N/A	N/A	N/A	N/A	N/A	1	0.371585	0.1032	0.60499	0.0119038	neutral	Adverse bivariate loci
1177	7	87836642	89330087	1	-0.201487	-0.45362	0.10401	0.1719	neutral	neutral	N/A	N/A	N/A	N/A	N/A	N/A	N/A	1	0.560786	0.31517	0.7842	0.00014453	neutral	Adverse bivariate loci
1178	7	89330088	90660831	1	-0.337095	-0.65047	0.05578	0.077642	neutral	neutral	1	0.0545258	-0.36508	0.47625	0.782135	neutral	neutral	1	0.361793	0.00277	0.66043	0.0459855	neutral	Adverse bivariate loci
1179	7	90660832	92530165	1	-0.362809	-0.54536	-0.1537	0.00135891	neutral	Adverse bivariate loci	1	-0.504765	-0.81317	-0.24892	0.00018183	neutral	Protective bivariate loci	N/A	N/A	N/A	N/A	N/A	N/A	N/A
1180	7	92530166	93691725	1	-0.0103394	-0.24666	0.27872	0.937217	neutral	neutral	1	-0.0103105	-0.31502	0.2815	0.944611	neutral	neutral	1	0.0976902	-0.20171	0.33935	0.472237	neutral	neutral
1181	7	93691726	95174847	1	-0.286489	-0.43567	-0.12187	0.00132282	neutral	Adverse bivariate loci	N/A	N/A	N/A	N/A	N/A	N/A	N/A	1	0.34981	0.13574	0.53613	0.00201932	neutral	Adverse bivariate loci
1182	7	95174848	96564981	1	-0.255498	-0.47748	0.00721	0.0520888	neutral	neutral	1	-0.0246787	-0.3117	0.25231	0.857356	neutral	neutral	1	0.13832	-0.17861	0.40173	0.358874	neutral	neutral
1183	7	96564982	97420207	1	-0.397368	-0.58435	-0.18419	0.00079608	neutral	Adverse bivariate loci	N/A	N/A	N/A	N/A	N/A	N/A	N/A	N/A	N/A	N/A	N/A	N/A	N/A	N/A
1184	7	97420208	98173564	1	-0.430023	-0.65997	-0.17204	0.00314493	neutral	Adverse bivariate loci	1	-0.301249	-0.63165	-0.01211	0.046816	neutral	Protective bivariate loci	1	-0.0211008	-0.41827	0.28926	0.900526	neutral	neutral
1185	7	98173565	99465540	1	-0.457594	-0.61622	-0.29035	5.68442e-06	Adverse bivariate loci	Adverse bivariate loci	1	-0.381087	-0.54615	-0.22067	8.05898e-06	Protective bivariate loci	Protective bivariate loci	1	0.346917	0.14451	0.53647	0.00162223	neutral	Adverse bivariate loci
1186	7	99465541	100849307	1	-0.272367	-0.43396	-0.08581	0.00524355	neutral	Adverse bivariate loci	1	-0.155745	-0.33562	0.01876	0.0800734	neutral	neutral	1	0.318173	0.12109	0.4991	0.0031481	neutral	Adverse bivariate loci
1187	7	100849308	101950748	1	-0.623986	-0.81633	-0.42568	1.69187e-06	Adverse bivariate loci	Adverse bivariate loci	1	-0.113674	-0.41156	0.16352	0.418521	neutral	neutral	1	0.319109	0.05288	0.5423	0.0192149	neutral	Adverse bivariate loci
1188	7	101950749	103191322	1	-0.381645	-0.58042	-0.15714	0.00179754	neutral	Adverse bivariate loci	1	-0.394863	-0.70874	-0.12329	0.0057589	neutral	Protective bivariate loci	1	0.0476381	-0.30184	0.32677	0.757015	neutral	neutral
1189	7	103191323	104109231	1	-0.456865	-0.64202	-0.25438	0.000141013	neutral	Adverse bivariate loci	N/A	N/A	N/A	N/A	N/A	N/A	N/A	1	0.228932	-0.03883	0.46493	0.0866917	neutral	neutral
1190	7	104109232	105312563	1	-0.764011	-0.92845	-0.60086	6.29278e-10	Adverse bivariate loci	Adverse bivariate loci	N/A	N/A	N/A	N/A	N/A	N/A	N/A	1	0.511535	0.29719	0.70265	5.78744e-05	neutral	Adverse bivariate loci
1191	7	105312564	106399739	1	-0.458623	-0.66626	-0.22932	0.000644154	neutral	Adverse bivariate loci	1	0.19436	-0.08129	0.47503	0.159131	neutral	neutral	1	0.58216	0.35833	0.79397	2.98312e-05	neutral	Adverse bivariate loci
1192	7	106399740	107658603	1	-0.144093	-0.3467	0.08321	0.200554	neutral	neutral	N/A	N/A	N/A	N/A	N/A	N/A	N/A	1	0.106264	-0.19819	0.35467	0.451422	neutral	neutral
1193	7	107658604	109095558	1	-0.44658	-0.69048	-0.17237	0.00422193	neutral	Adverse bivariate loci	N/A	N/A	N/A	N/A	N/A	N/A	N/A	N/A	N/A	N/A	N/A	N/A	N/A	N/A
1194	7	109095559	110479479	N/A	N/A	N/A	N/A	N/A	N/A	N/A	1	-0.196809	-0.45982	0.05197	0.117445	neutral	neutral	1	0.294311	0.03823	0.51228	0.0268472	neutral	Adverse bivariate loci
1195	7	110479480	111795299	1	-0.294611	-0.48843	-0.07543	0.0111447	neutral	Adverse bivariate loci	N/A	N/A	N/A	N/A	N/A	N/A	N/A	1	0.386709	0.13534	0.61493	0.00469098	neutral	Adverse bivariate loci
1196	7	111795300	113339386	1	-0.461388	-0.63677	-0.27434	2.94871e-05	neutral	Adverse bivariate loci	1	0.361791	0.11027	0.63265	0.00523546	neutral	Adverse bivariate loci	1	0.733558	0.54631	0.92564	6.39727e-08	Adverse bivariate loci	Adverse bivariate loci
1197	7	113339387	115321301	1	-0.534635	-0.69205	-0.37581	1.68111e-07	Adverse bivariate loci	Adverse bivariate loci	N/A	N/A	N/A	N/A	N/A	N/A	N/A	N/A	N/A	N/A	N/A	N/A	N/A	N/A
1198	7	115321302	116835336	1	-0.636182	-0.88153	-0.41241	1.31963e-05	Adverse bivariate loci	Adverse bivariate loci	N/A	N/A	N/A	N/A	N/A	N/A	N/A	1	0.21397	-0.11725	0.48786	0.176148	neutral	neutral
1199	7	116835337	118342090	1	-0.627392	-0.86856	-0.38033	8.7208e-05	neutral	Adverse bivariate loci	N/A	N/A	N/A	N/A	N/A	N/A	N/A	1	0.327477	-0.03344	0.61654	0.0661278	neutral	neutral
1200	7	118342091	119568236	N/A	N/A	N/A	N/A	N/A	N/A	N/A	N/A	N/A	N/A	N/A	N/A	N/A	N/A	N/A	N/A	N/A	N/A	N/A	N/A	N/A
1201	7	119568237	121042050	1	-0.483693	-0.75515	-0.17941	0.00473995	neutral	Adverse bivariate loci	N/A	N/A	N/A	N/A	N/A	N/A	N/A	1	0.141552	-0.24277	0.43967	0.414956	neutral	neutral
1202	7	121042051	121946052	1	-0.0883324	-0.3416	0.23699	0.548758	neutral	neutral	N/A	N/A	N/A	N/A	N/A	N/A	N/A	1	0.172	-0.10555	0.41303	0.217527	neutral	neutral
1203	7	121946053	123859746	1	-0.617883	-0.77655	-0.4536	2.99021e-08	Adverse bivariate loci	Adverse bivariate loci	N/A	N/A	N/A	N/A	N/A	N/A	N/A	N/A	N/A	N/A	N/A	N/A	N/A	N/A
1204	7	123859747	125389586	1	-0.394511	-0.65303	-0.10305	0.0113684	neutral	Adverse bivariate loci	N/A	N/A	N/A	N/A	N/A	N/A	N/A	1	0.283716	-0.12226	0.60989	0.152458	neutral	neutral
1205	7	125389587	126640872	1	-0.593586	-0.78922	-0.38488	1.06122e-05	Adverse bivariate loci	Adverse bivariate loci	N/A	N/A	N/A	N/A	N/A	N/A	N/A	N/A	N/A	N/A	N/A	N/A	N/A	N/A
1206	7	126640873	127903738	1	-0.738668	-0.94041	-0.54383	5.83301e-08	Adverse bivariate loci	Adverse bivariate loci	N/A	N/A	N/A	N/A	N/A	N/A	N/A	N/A	N/A	N/A	N/A	N/A	N/A	N/A
1207	7	127903739	128779173	1	-0.397142	-0.66422	-0.09652	0.0144476	neutral	Adverse bivariate loci	N/A	N/A	N/A	N/A	N/A	N/A	N/A	1	0.52653	0.23161	0.79773	0.00203586	neutral	Adverse bivariate loci
1208	7	128779174	130418704	1	-0.329789	-0.49027	-0.15895	0.000526582	neutral	Adverse bivariate loci	1	0.273275	0.02387	0.52612	0.0301516	neutral	Adverse bivariate loci	1	0.293448	0.10114	0.46367	0.00466662	neutral	Adverse bivariate loci
1209	7	130418705	131856481	1	-0.0168086	-0.14044	0.11551	0.799432	neutral	neutral	N/A	N/A	N/A	N/A	N/A	N/A	N/A	1	-0.0536149	-0.19428	0.07651	0.429508	neutral	neutral
1210	7	131856482	133807216	1	-0.284238	-0.47996	-0.06794	0.0120819	neutral	Adverse bivariate loci	N/A	N/A	N/A	N/A	N/A	N/A	N/A	1	0.239114	-0.01646	0.45982	0.065467	neutral	neutral
1211	7	133807217	134943221	1	-0.403476	-0.58245	-0.20231	0.000324645	neutral	Adverse bivariate loci	1	-0.0328825	-0.34173	0.26977	0.828216	neutral	neutral	1	0.298491	0.06207	0.5065	0.0154012	neutral	Adverse bivariate loci
1212	7	134943222	136113467	1	-0.577143	-0.81372	-0.32785	0.000168183	neutral	Adverse bivariate loci	N/A	N/A	N/A	N/A	N/A	N/A	N/A	1	0.312711	0.05103	0.54437	0.0246446	neutral	Adverse bivariate loci
1213	7	136113468	137657459	1	-0.449236	-0.67283	-0.19227	0.00175003	neutral	Adverse bivariate loci	N/A	N/A	N/A	N/A	N/A	N/A	N/A	N/A	N/A	N/A	N/A	N/A	N/A	N/A
1214	7	137657460	138755107	1	-0.359164	-0.54183	-0.1625	0.00123455	neutral	Adverse bivariate loci	1	-0.261277	-0.60613	0.04377	0.0873858	neutral	neutral	1	0.139905	-0.18337	0.40465	0.347748	neutral	neutral
1215	7	138755108	140217630	1	-0.254851	-0.48034	0.01278	0.0642518	neutral	neutral	1	0.702777	0.42235	1	7.44772e-06	Adverse bivariate loci	Adverse bivariate loci	1	0.457584	0.25788	0.63516	7.31716e-05	neutral	Adverse bivariate loci
1216	7	140217631	142098979	1	-0.409441	-0.60606	-0.19603	0.000823609	neutral	Adverse bivariate loci	1	0.132461	-0.16037	0.4303	0.360434	neutral	neutral	1	0.390264	0.16594	0.59364	0.00219178	neutral	Adverse bivariate loci
1217	7	142098980	144324464	1	-0.0604292	-0.31777	0.27612	0.680361	neutral	neutral	N/A	N/A	N/A	N/A	N/A	N/A	N/A	1	0.38371	0.08493	0.63471	0.01358	neutral	Adverse bivariate loci
1218	7	144324465	145415775	N/A	N/A	N/A	N/A	N/A	N/A	N/A	N/A	N/A	N/A	N/A	N/A	N/A	N/A	N/A	N/A	N/A	N/A	N/A	N/A	N/A
1219	7	145415776	146574327	1	-0.255095	-0.53269	0.07489	0.119463	neutral	neutral	N/A	N/A	N/A	N/A	N/A	N/A	N/A	1	0.510925	0.16888	0.81136	0.00691129	neutral	Adverse bivariate loci
1220	7	146574328	147352171	1	-0.467116	-0.70702	-0.19096	0.00238121	neutral	Adverse bivariate loci	1	-0.0142214	-0.36946	0.32867	0.933731	neutral	neutral	1	0.39797	0.07385	0.66992	0.0199903	neutral	Adverse bivariate loci
1221	7	147352172	148622913	1	-0.509778	-0.65922	-0.34807	3.87567e-07	Adverse bivariate loci	Adverse bivariate loci	N/A	N/A	N/A	N/A	N/A	N/A	N/A	1	0.46352	0.23687	0.6793	0.00049884	neutral	Adverse bivariate loci
1222	7	148622914	149842999	1	-0.356099	-0.55539	-0.13984	0.00302089	neutral	Adverse bivariate loci	N/A	N/A	N/A	N/A	N/A	N/A	N/A	1	0.269892	-0.09971	0.56932	0.123997	neutral	neutral
1223	7	149843000	150897818	1	-0.447762	-0.55699	-0.33311	3.93902e-10	Adverse bivariate loci	Adverse bivariate loci	1	-0.44334	-0.68929	-0.22389	9.83676e-05	neutral	Protective bivariate loci	1	0.277097	0.12961	0.41604	0.000629552	neutral	Adverse bivariate loci
1224	7	150897819	152253294	1	-0.413211	-0.56705	-0.24941	2.35318e-05	neutral	Adverse bivariate loci	1	0.149447	-0.09928	0.40375	0.236305	neutral	neutral	1	0.510651	0.3126	0.69917	2.14411e-05	Adverse bivariate loci	Adverse bivariate loci
1225	7	152253295	153241228	1	0.023506	-0.22076	0.32315	0.860649	neutral	neutral	N/A	N/A	N/A	N/A	N/A	N/A	N/A	1	0.235968	-0.0491	0.47921	0.0996201	neutral	neutral
1226	7	153241229	154407487	1	-0.428436	-0.61573	-0.22367	0.00029055	neutral	Adverse bivariate loci	1	-0.00724445	-0.27294	0.24876	0.955615	neutral	neutral	1	0.697019	0.44653	0.94604	1.97237e-05	Adverse bivariate loci	Adverse bivariate loci
1227	7	154407488	155280610	1	-0.327796	-0.53738	-0.08102	0.0115381	neutral	Adverse bivariate loci	N/A	N/A	N/A	N/A	N/A	N/A	N/A	1	0.34658	0.10167	0.55414	0.00718227	neutral	Adverse bivariate loci
1228	7	155280611	156344386	1	-0.339846	-0.63281	-0.01103	0.0485782	neutral	Adverse bivariate loci	1	-0.438485	-0.87433	-0.09791	0.0157043	neutral	Protective bivariate loci	N/A	N/A	N/A	N/A	N/A	N/A	N/A
1229	7	156344387	157199331	1	-0.454249	-0.69608	-0.19513	0.00222497	neutral	Adverse bivariate loci	1	0.204314	-0.11521	0.52822	0.198504	neutral	neutral	1	0.452036	0.18655	0.67888	0.00207955	neutral	Adverse bivariate loci
1230	7	157199332	158031247	1	-0.721747	-0.87132	-0.57264	3.27899e-11	Adverse bivariate loci	Adverse bivariate loci	N/A	N/A	N/A	N/A	N/A	N/A	N/A	1	0.45336	0.29198	0.60639	3.50985e-06	Adverse bivariate loci	Adverse bivariate loci
1231	7	158031248	159128566	1	-0.444207	-0.63938	-0.23153	0.000264266	neutral	Adverse bivariate loci	N/A	N/A	N/A	N/A	N/A	N/A	N/A	N/A	N/A	N/A	N/A	N/A	N/A	N/A
1232	8	11740	660414	1	-0.494659	-0.70322	-0.27453	0.000226395	neutral	Adverse bivariate loci	N/A	N/A	N/A	N/A	N/A	N/A	N/A	1	0.644246	0.37025	0.92505	0.000184634	neutral	Adverse bivariate loci
1233	8	660415	1161824	1	-0.540939	-0.75967	-0.30074	0.000135118	neutral	Adverse bivariate loci	1	0.0897365	-0.27998	0.45125	0.611384	neutral	neutral	1	0.574723	0.33521	0.80477	0.000165536	neutral	Adverse bivariate loci
1234	8	1161825	1628039	1	-0.460445	-0.62359	-0.28293	1.30893e-05	Adverse bivariate loci	Adverse bivariate loci	1	0.512799	0.22443	0.85649	0.000985459	neutral	Adverse bivariate loci	1	0.589941	0.36218	0.81199	5.28911e-05	neutral	Adverse bivariate loci
1235	8	1628040	2070902	1	-0.589851	-0.79419	-0.37868	8.12635e-06	Adverse bivariate loci	Adverse bivariate loci	N/A	N/A	N/A	N/A	N/A	N/A	N/A	1	0.296513	-0.00916	0.54825	0.0560123	neutral	neutral
1236	8	2070903	2396122	1	-0.505981	-0.82405	-0.15002	0.0109063	neutral	Adverse bivariate loci	N/A	N/A	N/A	N/A	N/A	N/A	N/A	1	0.473793	0.09243	0.80636	0.02221	neutral	Adverse bivariate loci
1237	8	2396123	2970491	1	-0.800379	-0.99689	-0.61394	2.43458e-08	Adverse bivariate loci	Adverse bivariate loci	N/A	N/A	N/A	N/A	N/A	N/A	N/A	N/A	N/A	N/A	N/A	N/A	N/A	N/A
1238	8	2970492	3386667	1	-0.65381	-0.90811	-0.39877	6.85873e-05	neutral	Adverse bivariate loci	N/A	N/A	N/A	N/A	N/A	N/A	N/A	N/A	N/A	N/A	N/A	N/A	N/A	N/A
1239	8	3386668	3787248	1	-0.498171	-0.71306	-0.26933	0.000164623	neutral	Adverse bivariate loci	N/A	N/A	N/A	N/A	N/A	N/A	N/A	1	0.422252	0.20552	0.6239	0.000484266	neutral	Adverse bivariate loci
1240	8	3787249	4273083	1	-0.0372609	-0.3537	0.38193	0.831644	neutral	neutral	N/A	N/A	N/A	N/A	N/A	N/A	N/A	N/A	N/A	N/A	N/A	N/A	N/A	N/A
1241	8	4273084	4893120	1	-0.611286	-0.77024	-0.44632	5.93295e-08	Adverse bivariate loci	Adverse bivariate loci	N/A	N/A	N/A	N/A	N/A	N/A	N/A	1	0.450327	0.19359	0.69539	0.00187233	neutral	Adverse bivariate loci
1242	8	4893121	5566269	1	-0.143559	-0.43504	0.22351	0.393758	neutral	neutral	N/A	N/A	N/A	N/A	N/A	N/A	N/A	N/A	N/A	N/A	N/A	N/A	N/A	N/A
1243	8	5566270	6019163	1	-0.557652	-0.84811	-0.23996	0.00242805	neutral	Adverse bivariate loci	N/A	N/A	N/A	N/A	N/A	N/A	N/A	1	0.743711	0.46079	1	8.50744e-05	neutral	Adverse bivariate loci
1244	8	6019164	6663427	1	-0.604958	-0.79582	-0.39927	3.59894e-06	Adverse bivariate loci	Adverse bivariate loci	1	-0.301015	-0.61102	-0.0217	0.035139	neutral	Protective bivariate loci	1	0.403155	0.15619	0.63195	0.00452637	neutral	Adverse bivariate loci
1245	8	6663428	8064600	1	-0.333337	-0.52804	-0.11309	0.00463713	neutral	Adverse bivariate loci	N/A	N/A	N/A	N/A	N/A	N/A	N/A	1	0.259569	-0.03877	0.50717	0.0801771	neutral	neutral
1246	8	8064601	8589770	1	-0.390158	-0.57746	-0.18839	0.000723032	neutral	Adverse bivariate loci	1	0.15168	-0.08696	0.39897	0.212053	neutral	neutral	1	-0.476639	-0.65013	-0.31984	8.74476e-09	Protective bivariate loci	Protective bivariate loci
1247	8	8589771	9167795	1	0.0446173	-0.07117	0.16676	0.459586	neutral	neutral	1	0.256444	0.09967	0.41527	0.00181754	neutral	Adverse bivariate loci	1	-0.346156	-0.5035	-0.20125	2.28445e-06	Protective bivariate loci	Protective bivariate loci
1248	8	9167796	9835863	1	0.188209	0.07647	0.3057	0.00101107	neutral	Protective bivariate loci	1	0.360045	0.21504	0.50327	2.45128e-06	Adverse bivariate loci	Adverse bivariate loci	1	-0.619989	-0.81838	-0.44107	1.95335e-11	Protective bivariate loci	Protective bivariate loci
1249	8	9835864	10478851	1	-0.0248839	-0.15283	0.11032	0.706366	neutral	neutral	1	0.513398	0.2817	0.80732	3.98644e-05	Adverse bivariate loci	Adverse bivariate loci	1	-0.411592	-0.57009	-0.26805	2.33217e-08	Protective bivariate loci	Protective bivariate loci
1250	8	10478852	11466761	1	-0.18957	-0.31798	-0.04398	0.0116771	neutral	Adverse bivariate loci	1	0.285991	0.08501	0.49594	0.00676806	neutral	Adverse bivariate loci	1	-0.24564	-0.38403	-0.11795	0.000151644	neutral	Protective bivariate loci
1251	8	11466762	12296849	1	-0.10253	-0.26793	0.08073	0.255305	neutral	neutral	N/A	N/A	N/A	N/A	N/A	N/A	N/A	1	-0.363108	-0.52543	-0.21308	2.27102e-06	Protective bivariate loci	Protective bivariate loci
1252	8	12296850	12947935	1	-0.430405	-0.59151	-0.24786	3.73185e-05	neutral	Adverse bivariate loci	N/A	N/A	N/A	N/A	N/A	N/A	N/A	1	0.154249	-0.14388	0.40143	0.281232	neutral	neutral
1253	8	12947936	13395051	1	-0.620033	-0.81529	-0.41844	4.01822e-06	Adverse bivariate loci	Adverse bivariate loci	N/A	N/A	N/A	N/A	N/A	N/A	N/A	1	0.447404	0.14944	0.70024	0.00691979	neutral	Adverse bivariate loci
1254	8	13395052	13948095	N/A	N/A	N/A	N/A	N/A	N/A	N/A	N/A	N/A	N/A	N/A	N/A	N/A	N/A	N/A	N/A	N/A	N/A	N/A	N/A	N/A
1255	8	13948096	14389305	N/A	N/A	N/A	N/A	N/A	N/A	N/A	N/A	N/A	N/A	N/A	N/A	N/A	N/A	N/A	N/A	N/A	N/A	N/A	N/A	N/A
1256	8	14389306	14872767	1	-0.204037	-0.50353	0.17158	0.244273	neutral	neutral	N/A	N/A	N/A	N/A	N/A	N/A	N/A	N/A	N/A	N/A	N/A	N/A	N/A	N/A
1257	8	14872768	15359692	N/A	N/A	N/A	N/A	N/A	N/A	N/A	1	0.375297	0.02907	0.76262	0.0346265	neutral	Adverse bivariate loci	1	0.653714	0.41107	0.88834	3.31722e-05	neutral	Adverse bivariate loci
1258	8	15359693	15999328	1	-0.338616	-0.58127	-0.05016	0.0235463	neutral	Adverse bivariate loci	N/A	N/A	N/A	N/A	N/A	N/A	N/A	1	0.439574	0.18139	0.65936	0.00195633	neutral	Adverse bivariate loci
1259	8	15999329	16988030	1	-0.474365	-0.67325	-0.25536	0.000255138	neutral	Adverse bivariate loci	N/A	N/A	N/A	N/A	N/A	N/A	N/A	1	0.571783	0.36485	0.76839	1.19458e-05	Adverse bivariate loci	Adverse bivariate loci
1260	8	16988031	17492672	1	-0.578733	-0.74094	-0.40529	2.64836e-07	Adverse bivariate loci	Adverse bivariate loci	N/A	N/A	N/A	N/A	N/A	N/A	N/A	1	0.31823	0.11787	0.49439	0.00270826	neutral	Adverse bivariate loci
1261	8	17492673	17947004	1	-0.391939	-0.63635	-0.11094	0.00849305	neutral	Adverse bivariate loci	N/A	N/A	N/A	N/A	N/A	N/A	N/A	1	0.214358	-0.05616	0.44384	0.107145	neutral	neutral
1262	8	17947005	18668609	1	-0.603342	-0.79533	-0.39525	4.4841e-06	Adverse bivariate loci	Adverse bivariate loci	1	-0.0998697	-0.36146	0.14934	0.442698	neutral	neutral	1	0.406759	0.24585	0.56164	1.12347e-05	Adverse bivariate loci	Adverse bivariate loci
1263	8	18668610	19488888	1	-0.0683468	-0.25613	0.14473	0.505031	neutral	neutral	N/A	N/A	N/A	N/A	N/A	N/A	N/A	1	0.131318	-0.07924	0.32071	0.20557	neutral	neutral
1264	8	19488889	20135628	1	-0.219738	-0.35687	-0.085	0.00247164	neutral	Adverse bivariate loci	1	0.287779	0.00972	0.57654	0.040927	neutral	Adverse bivariate loci	1	0.161491	0.02416	0.29956	0.0226004	neutral	Adverse bivariate loci
1265	8	20135629	20812107	1	-0.317122	-0.45754	-0.16563	0.000192209	neutral	Adverse bivariate loci	N/A	N/A	N/A	N/A	N/A	N/A	N/A	1	0.205383	0.03607	0.36097	0.020283	neutral	Adverse bivariate loci
1266	8	20812108	21650453	1	-0.471371	-0.60606	-0.31848	2.21366e-07	Adverse bivariate loci	Adverse bivariate loci	1	-0.145357	-0.37621	0.07164	0.190104	neutral	neutral	1	0.287532	0.11742	0.44313	0.0017864	neutral	Adverse bivariate loci
1267	8	21650454	22895018	1	-0.565347	-0.70408	-0.41833	2.83102e-09	Adverse bivariate loci	Adverse bivariate loci	N/A	N/A	N/A	N/A	N/A	N/A	N/A	1	0.310763	0.12259	0.47674	0.0018156	neutral	Adverse bivariate loci
1268	8	22895019	23788494	1	-0.445882	-0.62706	-0.24975	0.000116977	neutral	Adverse bivariate loci	1	0.099054	-0.14494	0.34136	0.416261	neutral	neutral	1	0.397601	0.1952	0.58087	0.00046162	neutral	Adverse bivariate loci
1269	8	23788495	24863243	1	-0.107261	-0.34729	0.18117	0.43082	neutral	neutral	1	0.272565	-0.03256	0.60701	0.083426	neutral	neutral	1	0.164468	-0.22072	0.45519	0.338075	neutral	neutral
1270	8	24863244	25859277	1	-0.215806	-0.38655	-0.02608	0.0284593	neutral	Adverse bivariate loci	1	0.0623027	-0.21184	0.33961	0.640135	neutral	neutral	1	0.299173	0.09378	0.47563	0.00465625	neutral	Adverse bivariate loci
1271	8	25859278	26679135	1	-0.362963	-0.53982	-0.16832	0.000698493	neutral	Adverse bivariate loci	1	-0.0855311	-0.3392	0.15752	0.483121	neutral	neutral	1	0.427846	0.22229	0.61601	0.000393994	neutral	Adverse bivariate loci
1272	8	26679136	27406511	1	-0.615057	-0.78647	-0.42855	4.09856e-07	Adverse bivariate loci	Adverse bivariate loci	N/A	N/A	N/A	N/A	N/A	N/A	N/A	1	0.674261	0.49987	0.84111	4.33086e-08	Adverse bivariate loci	Adverse bivariate loci
1273	8	27406512	28344176	1	-0.445208	-0.6022	-0.28062	6.84121e-06	Adverse bivariate loci	Adverse bivariate loci	1	-0.0662038	-0.3243	0.18222	0.59556	neutral	neutral	1	0.387968	0.17508	0.58377	0.00113587	neutral	Adverse bivariate loci
1274	8	28344177	29744540	1	-0.494057	-0.67419	-0.2991	2.83276e-05	neutral	Adverse bivariate loci	N/A	N/A	N/A	N/A	N/A	N/A	N/A	1	0.512714	0.29471	0.72292	0.000122503	neutral	Adverse bivariate loci
1275	8	29744541	31134786	1	-0.600427	-0.7465	-0.44744	8.60961e-09	Adverse bivariate loci	Adverse bivariate loci	1	-0.0330263	-0.3003	0.22748	0.800815	neutral	neutral	1	0.522638	0.37188	0.66083	5.65208e-08	Adverse bivariate loci	Adverse bivariate loci
1276	8	31134787	32454962	1	-0.41773	-0.5897	-0.22558	0.000143162	neutral	Adverse bivariate loci	N/A	N/A	N/A	N/A	N/A	N/A	N/A	1	0.330258	0.06926	0.56579	0.0171769	neutral	Adverse bivariate loci
1277	8	32454963	33982537	1	-0.538759	-0.69256	-0.37625	2.54382e-07	Adverse bivariate loci	Adverse bivariate loci	N/A	N/A	N/A	N/A	N/A	N/A	N/A	1	0.429814	0.21971	0.61742	0.000300943	neutral	Adverse bivariate loci
1278	8	33982538	34792220	1	-0.678717	-0.88004	-0.47192	2.39667e-06	Adverse bivariate loci	Adverse bivariate loci	N/A	N/A	N/A	N/A	N/A	N/A	N/A	1	0.677822	0.39973	0.96909	0.000170313	neutral	Adverse bivariate loci
1279	8	34792221	36641174	1	-0.517792	-0.72308	-0.29476	0.000114346	neutral	Adverse bivariate loci	N/A	N/A	N/A	N/A	N/A	N/A	N/A	1	0.486037	0.25971	0.68838	0.000258197	neutral	Adverse bivariate loci
1280	8	36641175	38803980	1	-0.665166	-0.83118	-0.49337	2.94953e-08	Adverse bivariate loci	Adverse bivariate loci	N/A	N/A	N/A	N/A	N/A	N/A	N/A	1	0.512149	0.31273	0.69769	2.39721e-05	Adverse bivariate loci	Adverse bivariate loci
1281	8	38803981	40179577	1	-0.517331	-0.73173	-0.28655	0.000214255	neutral	Adverse bivariate loci	1	0.150563	-0.10559	0.408	0.242729	neutral	neutral	1	0.584952	0.35698	0.8034	4.93802e-05	neutral	Adverse bivariate loci
1282	8	40179578	40974254	1	-0.517803	-0.73604	-0.27142	0.00030325	neutral	Adverse bivariate loci	N/A	N/A	N/A	N/A	N/A	N/A	N/A	1	0.741198	0.50696	0.98739	6.67797e-06	Adverse bivariate loci	Adverse bivariate loci
1283	8	40974255	41725002	1	-0.639453	-0.84464	-0.41971	7.28328e-06	Adverse bivariate loci	Adverse bivariate loci	1	0.110269	-0.21068	0.42873	0.481171	neutral	neutral	1	0.505671	0.27192	0.71643	0.000216127	neutral	Adverse bivariate loci
1284	8	41725003	43825633	1	-0.633783	-0.85839	-0.40257	2.1023e-05	Adverse bivariate loci	Adverse bivariate loci	N/A	N/A	N/A	N/A	N/A	N/A	N/A	1	0.706913	0.49197	0.92796	2.08192e-06	Adverse bivariate loci	Adverse bivariate loci
1285	8	43825634	49044813	1	-0.692803	-0.90908	-0.46254	8.86545e-06	Adverse bivariate loci	Adverse bivariate loci	N/A	N/A	N/A	N/A	N/A	N/A	N/A	1	0.532599	0.26493	0.78083	0.000753268	neutral	Adverse bivariate loci
1286	8	49044814	50288660	1	-0.294928	-0.53784	-0.01314	0.0411206	neutral	Adverse bivariate loci	N/A	N/A	N/A	N/A	N/A	N/A	N/A	1	0.487749	0.26313	0.68713	0.000224161	neutral	Adverse bivariate loci
1287	8	50288661	51461455	N/A	N/A	N/A	N/A	N/A	N/A	N/A	N/A	N/A	N/A	N/A	N/A	N/A	N/A	N/A	N/A	N/A	N/A	N/A	N/A	N/A
1288	8	51461456	52326236	1	-0.555156	-0.85727	-0.2291	0.0033557	neutral	Adverse bivariate loci	N/A	N/A	N/A	N/A	N/A	N/A	N/A	N/A	N/A	N/A	N/A	N/A	N/A	N/A
1289	8	52326237	53108910	1	-0.3412	-0.63947	0.01992	0.0580737	neutral	neutral	N/A	N/A	N/A	N/A	N/A	N/A	N/A	N/A	N/A	N/A	N/A	N/A	N/A	N/A
1290	8	53108911	54119373	N/A	N/A	N/A	N/A	N/A	N/A	N/A	1	0.520669	0.22072	0.87216	0.0011061	neutral	Adverse bivariate loci	N/A	N/A	N/A	N/A	N/A	N/A	N/A
1291	8	54119374	55275354	1	-0.55984	-0.74231	-0.36497	6.74078e-06	Adverse bivariate loci	Adverse bivariate loci	N/A	N/A	N/A	N/A	N/A	N/A	N/A	1	0.472265	0.24716	0.67106	0.000347851	neutral	Adverse bivariate loci
1292	8	55275355	56346878	1	-0.560868	-0.80139	-0.32068	0.000186666	neutral	Adverse bivariate loci	1	-0.30022	-0.54601	-0.07102	0.011725	neutral	Protective bivariate loci	1	0.317817	0.03292	0.5614	0.0310839	neutral	Adverse bivariate loci
1293	8	56346879	57436722	1	-0.0202503	-0.24807	0.2648	0.874848	neutral	neutral	N/A	N/A	N/A	N/A	N/A	N/A	N/A	1	0.00707471	-0.25559	0.228	0.953385	neutral	neutral
1294	8	57436723	58675117	1	-0.148062	-0.42816	0.22211	0.357999	neutral	neutral	N/A	N/A	N/A	N/A	N/A	N/A	N/A	1	0.295568	0.03221	0.52151	0.0308378	neutral	Adverse bivariate loci
1295	8	58675118	59555977	1	-0.492447	-0.7212	-0.24856	0.000619512	neutral	Adverse bivariate loci	1	0.122895	-0.08766	0.33508	0.256082	neutral	neutral	1	0.264806	0.05348	0.45483	0.0169648	neutral	Adverse bivariate loci
1296	8	59555978	60476248	1	-0.370132	-0.55657	-0.16311	0.00140816	neutral	Adverse bivariate loci	1	0.0171688	-0.20005	0.22812	0.870678	neutral	neutral	1	0.323019	0.12023	0.50537	0.00346591	neutral	Adverse bivariate loci
1297	8	60476249	61324889	1	-0.73897	-0.86747	-0.60611	4.00847e-13	Adverse bivariate loci	Adverse bivariate loci	1	-0.352454	-0.59566	-0.12908	0.00270331	neutral	Protective bivariate loci	1	0.401781	0.19657	0.58569	0.000446076	neutral	Adverse bivariate loci
1298	8	61324890	62330900	1	-0.520777	-0.6757	-0.35548	3.2617e-07	Adverse bivariate loci	Adverse bivariate loci	1	-0.146668	-0.37371	0.06925	0.188436	neutral	neutral	1	0.095381	-0.17008	0.31515	0.434853	neutral	neutral
1299	8	62330901	63253462	1	-0.537746	-0.72419	-0.32448	2.26823e-05	neutral	Adverse bivariate loci	N/A	N/A	N/A	N/A	N/A	N/A	N/A	N/A	N/A	N/A	N/A	N/A	N/A	N/A
1300	8	63253463	64215358	1	-0.758124	-0.97803	-0.54787	6.60592e-07	Adverse bivariate loci	Adverse bivariate loci	N/A	N/A	N/A	N/A	N/A	N/A	N/A	1	0.654044	0.38547	0.91577	0.000193269	neutral	Adverse bivariate loci
1301	8	64215359	66018204	1	-0.740118	-0.88134	-0.59429	4.63185e-12	Adverse bivariate loci	Adverse bivariate loci	N/A	N/A	N/A	N/A	N/A	N/A	N/A	1	0.633724	0.46294	0.80095	5.30139e-08	Adverse bivariate loci	Adverse bivariate loci
1302	8	66018205	66960438	1	-0.53418	-0.71035	-0.34074	1.04075e-05	Adverse bivariate loci	Adverse bivariate loci	N/A	N/A	N/A	N/A	N/A	N/A	N/A	1	0.564322	0.30642	0.79818	0.00021812	neutral	Adverse bivariate loci
1303	8	66960439	68683823	1	-0.644301	-0.8107	-0.47118	4.81702e-08	Adverse bivariate loci	Adverse bivariate loci	N/A	N/A	N/A	N/A	N/A	N/A	N/A	1	0.499875	0.30268	0.67876	2.15512e-05	Adverse bivariate loci	Adverse bivariate loci
1304	8	68683824	70004665	1	-0.567227	-0.73915	-0.38682	1.0369e-06	Adverse bivariate loci	Adverse bivariate loci	N/A	N/A	N/A	N/A	N/A	N/A	N/A	1	0.402722	0.18343	0.59757	0.00117538	neutral	Adverse bivariate loci
1305	8	70004666	70872088	1	-0.537905	-0.72611	-0.33795	1.13171e-05	Adverse bivariate loci	Adverse bivariate loci	1	0.0973536	-0.1932	0.38721	0.491314	neutral	neutral	1	0.35055	0.07548	0.58012	0.014638	neutral	Adverse bivariate loci
1306	8	70872089	72013184	N/A	N/A	N/A	N/A	N/A	N/A	N/A	N/A	N/A	N/A	N/A	N/A	N/A	N/A	N/A	N/A	N/A	N/A	N/A	N/A	N/A
1307	8	72013185	72917489	1	-0.121319	-0.31008	0.10037	0.250084	neutral	neutral	N/A	N/A	N/A	N/A	N/A	N/A	N/A	1	0.142535	-0.05777	0.32116	0.16005	neutral	neutral
1308	8	72917490	73838027	1	-0.401477	-0.58635	-0.19333	0.000523935	neutral	Adverse bivariate loci	N/A	N/A	N/A	N/A	N/A	N/A	N/A	1	0.387756	0.15333	0.58688	0.00232351	neutral	Adverse bivariate loci
1309	8	73838028	75011699	1	-0.566579	-0.7513	-0.36563	7.36765e-06	Adverse bivariate loci	Adverse bivariate loci	1	0.0306605	-0.24218	0.29707	0.8162	neutral	neutral	1	0.547189	0.30365	0.76919	0.000196332	neutral	Adverse bivariate loci
1310	8	75011700	76295483	1	-0.205368	-0.41103	0.03658	0.0925621	neutral	neutral	1	0.184432	-0.06857	0.44339	0.146739	neutral	neutral	1	0.419842	0.16788	0.63647	0.00264723	neutral	Adverse bivariate loci
1311	8	76295484	77377989	1	-0.365187	-0.61895	-0.08497	0.0144878	neutral	Adverse bivariate loci	N/A	N/A	N/A	N/A	N/A	N/A	N/A	N/A	N/A	N/A	N/A	N/A	N/A	N/A
1312	8	77377990	78633659	1	-0.399474	-0.6047	-0.16629	0.00186241	neutral	Adverse bivariate loci	N/A	N/A	N/A	N/A	N/A	N/A	N/A	N/A	N/A	N/A	N/A	N/A	N/A	N/A
1313	8	78633660	79756169	1	-0.446465	-0.6811	-0.17384	0.00319662	neutral	Adverse bivariate loci	N/A	N/A	N/A	N/A	N/A	N/A	N/A	1	0.20909	-0.17016	0.50846	0.243944	neutral	neutral
1314	8	79756170	81340231	1	-0.312031	-0.54715	-0.03488	0.0290488	neutral	Adverse bivariate loci	N/A	N/A	N/A	N/A	N/A	N/A	N/A	1	0.392786	0.1313	0.62157	0.00648133	neutral	Adverse bivariate loci
1315	8	81340232	82878769	1	-0.473729	-0.62236	-0.3069	1.97557e-06	Adverse bivariate loci	Adverse bivariate loci	1	0.0995094	-0.11738	0.31379	0.353574	neutral	neutral	1	0.577968	0.41919	0.72303	3.68842e-08	Adverse bivariate loci	Adverse bivariate loci
1316	8	82878770	83730337	1	-0.51401	-0.72175	-0.28207	0.000237696	neutral	Adverse bivariate loci	1	-0.38692	-0.77543	-0.05928	0.0212034	neutral	Protective bivariate loci	N/A	N/A	N/A	N/A	N/A	N/A	N/A
1317	8	83730338	85116734	N/A	N/A	N/A	N/A	N/A	N/A	N/A	N/A	N/A	N/A	N/A	N/A	N/A	N/A	N/A	N/A	N/A	N/A	N/A	N/A	N/A
1318	8	85116735	86251870	1	-0.545915	-0.78643	-0.29876	0.000312611	neutral	Adverse bivariate loci	N/A	N/A	N/A	N/A	N/A	N/A	N/A	N/A	N/A	N/A	N/A	N/A	N/A	N/A
1319	8	86251871	87563145	N/A	N/A	N/A	N/A	N/A	N/A	N/A	N/A	N/A	N/A	N/A	N/A	N/A	N/A	N/A	N/A	N/A	N/A	N/A	N/A	N/A
1320	8	87563146	89081177	1	-0.704268	-0.91685	-0.5005	1.08247e-06	Adverse bivariate loci	Adverse bivariate loci	N/A	N/A	N/A	N/A	N/A	N/A	N/A	N/A	N/A	N/A	N/A	N/A	N/A	N/A
1321	8	89081178	90364149	N/A	N/A	N/A	N/A	N/A	N/A	N/A	1	0.0510483	-0.25843	0.36412	0.736775	neutral	neutral	1	0.492981	0.22807	0.75542	0.0016322	neutral	Adverse bivariate loci
1322	8	90364150	91457962	1	-0.478655	-0.70283	-0.23889	0.000658033	neutral	Adverse bivariate loci	1	0.284161	-0.08308	0.68536	0.121702	neutral	neutral	1	0.597272	0.31397	0.85727	0.000443801	neutral	Adverse bivariate loci
1323	8	91457963	92876620	1	-0.0894257	-0.32096	0.19695	0.497843	neutral	neutral	1	0.215626	-0.09315	0.54144	0.173141	neutral	neutral	1	0.120537	-0.23301	0.39519	0.443645	neutral	neutral
1324	8	92876621	94999066	1	-0.439026	-0.65204	-0.19766	0.000954529	neutral	Adverse bivariate loci	N/A	N/A	N/A	N/A	N/A	N/A	N/A	1	0.284721	-0.02578	0.55014	0.0678514	neutral	neutral
1325	8	94999067	96175630	1	-0.549794	-0.69837	-0.38564	1.5907e-07	Adverse bivariate loci	Adverse bivariate loci	N/A	N/A	N/A	N/A	N/A	N/A	N/A	N/A	N/A	N/A	N/A	N/A	N/A	N/A
1326	8	96175631	96900513	1	-0.538423	-0.7246	-0.33582	1.7536e-05	Adverse bivariate loci	Adverse bivariate loci	1	0.0693418	-0.20993	0.34949	0.615296	neutral	neutral	1	0.388913	0.12668	0.61902	0.00600167	neutral	Adverse bivariate loci
1327	8	96900514	98132519	1	-0.334855	-0.51835	-0.13448	0.00265784	neutral	Adverse bivariate loci	N/A	N/A	N/A	N/A	N/A	N/A	N/A	1	0.606216	0.39942	0.80471	6.04278e-06	Adverse bivariate loci	Adverse bivariate loci
1328	8	98132520	99388944	1	-0.278056	-0.4879	-0.03538	0.0275894	neutral	Adverse bivariate loci	1	-0.244922	-0.50938	0.00014	0.0530915	neutral	neutral	1	0.568941	0.36159	0.76594	1.30388e-05	Adverse bivariate loci	Adverse bivariate loci
1329	8	99388945	101448439	N/A	N/A	N/A	N/A	N/A	N/A	N/A	N/A	N/A	N/A	N/A	N/A	N/A	N/A	N/A	N/A	N/A	N/A	N/A	N/A	N/A
1330	8	101448440	102548680	1	-0.485287	-0.65044	-0.30611	6.89481e-06	Adverse bivariate loci	Adverse bivariate loci	1	0.153293	-0.09562	0.41144	0.220319	neutral	neutral	1	0.384545	0.19938	0.55093	0.000263283	neutral	Adverse bivariate loci
1331	8	102548681	103716053	1	-0.400015	-0.56839	-0.21162	0.000193466	neutral	Adverse bivariate loci	N/A	N/A	N/A	N/A	N/A	N/A	N/A	1	0.487997	0.21935	0.74034	0.00167413	neutral	Adverse bivariate loci
1332	8	103716054	104467845	1	-0.439715	-0.60345	-0.25999	2.69485e-05	neutral	Adverse bivariate loci	N/A	N/A	N/A	N/A	N/A	N/A	N/A	1	0.278379	0.05493	0.47382	0.0173707	neutral	Adverse bivariate loci
1333	8	104467846	105370130	N/A	N/A	N/A	N/A	N/A	N/A	N/A	N/A	N/A	N/A	N/A	N/A	N/A	N/A	N/A	N/A	N/A	N/A	N/A	N/A	N/A
1334	8	105370131	106500950	1	-0.452254	-0.5943	-0.298	1.14701e-06	Adverse bivariate loci	Adverse bivariate loci	N/A	N/A	N/A	N/A	N/A	N/A	N/A	1	0.440271	0.28503	0.58328	1.72137e-06	Adverse bivariate loci	Adverse bivariate loci
1335	8	106500951	107787163	1	-0.294305	-0.46862	-0.1013	0.00504105	neutral	Adverse bivariate loci	N/A	N/A	N/A	N/A	N/A	N/A	N/A	1	0.399647	0.21092	0.56705	0.000229407	neutral	Adverse bivariate loci
1336	8	107787164	108647463	N/A	N/A	N/A	N/A	N/A	N/A	N/A	N/A	N/A	N/A	N/A	N/A	N/A	N/A	N/A	N/A	N/A	N/A	N/A	N/A	N/A
1337	8	108647464	109920827	N/A	N/A	N/A	N/A	N/A	N/A	N/A	N/A	N/A	N/A	N/A	N/A	N/A	N/A	N/A	N/A	N/A	N/A	N/A	N/A	N/A
1338	8	109920828	111207349	1	-0.507589	-0.7116	-0.28831	0.000122815	neutral	Adverse bivariate loci	N/A	N/A	N/A	N/A	N/A	N/A	N/A	1	0.696396	0.49195	0.90261	1.7961e-06	Adverse bivariate loci	Adverse bivariate loci
1339	8	111207350	112601513	N/A	N/A	N/A	N/A	N/A	N/A	N/A	N/A	N/A	N/A	N/A	N/A	N/A	N/A	1	0.0756022	-0.34692	0.39176	0.678497	neutral	neutral
1340	8	112601514	113650853	1	-0.294906	-0.60268	0.08207	0.109124	neutral	neutral	N/A	N/A	N/A	N/A	N/A	N/A	N/A	N/A	N/A	N/A	N/A	N/A	N/A	N/A
1341	8	113650854	114781574	N/A	N/A	N/A	N/A	N/A	N/A	N/A	N/A	N/A	N/A	N/A	N/A	N/A	N/A	N/A	N/A	N/A	N/A	N/A	N/A	N/A
1342	8	114781575	115334858	1	-0.349695	-0.66126	0.02034	0.0630467	neutral	neutral	N/A	N/A	N/A	N/A	N/A	N/A	N/A	N/A	N/A	N/A	N/A	N/A	N/A	N/A
1343	8	115334859	116094203	N/A	N/A	N/A	N/A	N/A	N/A	N/A	N/A	N/A	N/A	N/A	N/A	N/A	N/A	N/A	N/A	N/A	N/A	N/A	N/A	N/A
1344	8	116094204	118300068	1	-0.2679	-0.37425	-0.15565	1.28337e-05	Adverse bivariate loci	Adverse bivariate loci	1	0.360931	0.19069	0.54332	7.86785e-05	neutral	Adverse bivariate loci	1	0.396075	0.25138	0.53537	3.7951e-06	Adverse bivariate loci	Adverse bivariate loci
1345	8	118300069	119423298	1	-0.509494	-0.65723	-0.3599	1.31576e-07	Adverse bivariate loci	Adverse bivariate loci	N/A	N/A	N/A	N/A	N/A	N/A	N/A	N/A	N/A	N/A	N/A	N/A	N/A	N/A
1346	8	119423299	120216587	1	-0.558593	-0.83535	-0.26768	0.00153225	neutral	Adverse bivariate loci	N/A	N/A	N/A	N/A	N/A	N/A	N/A	1	0.126512	-0.2839	0.4461	0.492718	neutral	neutral
1347	8	120216588	121554390	1	-0.195818	-0.44467	0.10394	0.178461	neutral	neutral	1	0.147459	-0.18369	0.47616	0.358873	neutral	neutral	1	0.457101	0.23071	0.666	0.000529396	neutral	Adverse bivariate loci
1348	8	121554391	122622804	1	-0.302144	-0.4721	-0.10995	0.0028213	neutral	Adverse bivariate loci	N/A	N/A	N/A	N/A	N/A	N/A	N/A	1	0.310955	0.05415	0.53249	0.0223102	neutral	Adverse bivariate loci
1349	8	122622805	124001019	1	-0.221812	-0.39702	-0.01463	0.0308326	neutral	Adverse bivariate loci	N/A	N/A	N/A	N/A	N/A	N/A	N/A	1	0.378021	0.13583	0.59627	0.00387544	neutral	Adverse bivariate loci
1350	8	124001020	125453322	1	-0.593798	-0.75232	-0.42282	1.21328e-07	Adverse bivariate loci	Adverse bivariate loci	N/A	N/A	N/A	N/A	N/A	N/A	N/A	1	0.509181	0.29283	0.72467	0.000153798	neutral	Adverse bivariate loci
1351	8	125453323	126766827	1	0.332277	0.18032	0.50236	1.32907e-05	Protective bivariate loci	Protective bivariate loci	1	-0.543215	-0.68585	-0.41541	1.51447e-14	Protective bivariate loci	Protective bivariate loci	1	-0.497703	-0.64208	-0.36999	7.13639e-14	Protective bivariate loci	Protective bivariate loci
1352	8	126766828	128073654	1	-0.388775	-0.57549	-0.1804	0.000909808	neutral	Adverse bivariate loci	N/A	N/A	N/A	N/A	N/A	N/A	N/A	1	0.269914	0.0131	0.48935	0.0368966	neutral	Adverse bivariate loci
1353	8	128073655	129291118	1	-0.131499	-0.33279	0.10732	0.25003	neutral	neutral	N/A	N/A	N/A	N/A	N/A	N/A	N/A	1	0.107248	-0.12816	0.3103	0.344892	neutral	neutral
1354	8	129291119	130383563	1	-0.39306	-0.60967	-0.14406	0.00362406	neutral	Adverse bivariate loci	N/A	N/A	N/A	N/A	N/A	N/A	N/A	1	0.0301263	-0.27098	0.27469	0.824528	neutral	neutral
1355	8	130383564	131545725	1	-0.522293	-0.70948	-0.31662	3.12222e-05	neutral	Adverse bivariate loci	N/A	N/A	N/A	N/A	N/A	N/A	N/A	1	0.46857	0.23777	0.67767	0.000460102	neutral	Adverse bivariate loci
1356	8	131545726	132534636	1	-0.304552	-0.49093	-0.08655	0.00773682	neutral	Adverse bivariate loci	1	-0.19538	-0.48797	0.06857	0.149135	neutral	neutral	1	0.39893	0.13139	0.63214	0.00622357	neutral	Adverse bivariate loci
1357	8	132534637	133461551	1	-0.463207	-0.65849	-0.2459	0.000237358	neutral	Adverse bivariate loci	1	-0.20853	-0.50013	0.06392	0.135478	neutral	neutral	1	0.420645	0.20173	0.6209	0.00083637	neutral	Adverse bivariate loci
1358	8	133461552	134509448	1	-0.162566	-0.36815	0.08871	0.179032	neutral	neutral	N/A	N/A	N/A	N/A	N/A	N/A	N/A	N/A	N/A	N/A	N/A	N/A	N/A	N/A
1359	8	134509449	135313673	1	-0.394905	-0.55	-0.21574	0.000119129	neutral	Adverse bivariate loci	1	-0.0659154	-0.33972	0.19877	0.616577	neutral	neutral	1	0.363888	0.12769	0.5799	0.00467474	neutral	Adverse bivariate loci
1360	8	135313674	136220342	1	-0.532559	-0.73498	-0.31689	4.8494e-05	neutral	Adverse bivariate loci	1	-0.36374	-0.72398	-0.05281	0.0229888	neutral	Protective bivariate loci	1	-0.0985999	-0.4597	0.1707	0.500255	neutral	neutral
1361	8	136220343	137527617	1	-0.332128	-0.52185	-0.1183	0.00374605	neutral	Adverse bivariate loci	N/A	N/A	N/A	N/A	N/A	N/A	N/A	1	0.39419	0.14374	0.61203	0.00338285	neutral	Adverse bivariate loci
1362	8	137527618	138564843	1	-0.66177	-0.91445	-0.40112	9.15753e-05	neutral	Adverse bivariate loci	N/A	N/A	N/A	N/A	N/A	N/A	N/A	N/A	N/A	N/A	N/A	N/A	N/A	N/A
1363	8	138564844	139404631	1	-0.622497	-0.81508	-0.42225	3.09408e-06	Adverse bivariate loci	Adverse bivariate loci	N/A	N/A	N/A	N/A	N/A	N/A	N/A	1	0.504796	0.2048	0.78067	0.00340045	neutral	Adverse bivariate loci
1364	8	139404632	140355988	1	-0.430688	-0.6966	-0.13513	0.00809443	neutral	Adverse bivariate loci	N/A	N/A	N/A	N/A	N/A	N/A	N/A	1	0.358081	0.04815	0.62483	0.0293183	neutral	Adverse bivariate loci
1365	8	140355989	141527881	N/A	N/A	N/A	N/A	N/A	N/A	N/A	N/A	N/A	N/A	N/A	N/A	N/A	N/A	1	0.509116	0.28444	0.72125	0.000168258	neutral	Adverse bivariate loci
1366	8	141527882	142611889	1	-0.313131	-0.56816	-0.01533	0.0414087	neutral	Adverse bivariate loci	N/A	N/A	N/A	N/A	N/A	N/A	N/A	1	0.446634	0.21014	0.6633	0.00139304	neutral	Adverse bivariate loci
1367	8	142611890	143611461	1	-0.694323	-0.82663	-0.56391	1.10601e-12	Adverse bivariate loci	Adverse bivariate loci	N/A	N/A	N/A	N/A	N/A	N/A	N/A	1	0.544001	0.3725	0.71066	1.47189e-06	Adverse bivariate loci	Adverse bivariate loci
1368	8	143611462	144934288	1	-0.305331	-0.43434	-0.16522	7.1146e-05	neutral	Adverse bivariate loci	N/A	N/A	N/A	N/A	N/A	N/A	N/A	1	0.295791	0.1088	0.4623	0.00302778	neutral	Adverse bivariate loci
1369	8	144934289	146303787	1	0.103857	-0.11942	0.3752	0.382531	neutral	neutral	1	0.0943138	-0.1348	0.32317	0.416803	neutral	neutral	1	0.0802177	-0.19797	0.30317	0.536877	neutral	neutral
1370	9	10469	653661	N/A	N/A	N/A	N/A	N/A	N/A	N/A	N/A	N/A	N/A	N/A	N/A	N/A	N/A	N/A	N/A	N/A	N/A	N/A	N/A	N/A
1371	9	653662	1103598	1	-0.0419096	-0.25135	0.20322	0.714843	neutral	neutral	N/A	N/A	N/A	N/A	N/A	N/A	N/A	1	0.0744148	-0.14165	0.26302	0.473608	neutral	neutral
1372	9	1103599	1874961	1	-0.562925	-0.72901	-0.38924	5.42018e-07	Adverse bivariate loci	Adverse bivariate loci	1	0.0152366	-0.26249	0.28225	0.908429	neutral	neutral	1	0.713563	0.54371	0.88288	1.50512e-08	Adverse bivariate loci	Adverse bivariate loci
1373	9	1874962	2441120	1	-0.393467	-0.55684	-0.21065	0.000155694	neutral	Adverse bivariate loci	N/A	N/A	N/A	N/A	N/A	N/A	N/A	1	0.437058	0.23762	0.61632	0.00019673	neutral	Adverse bivariate loci
1374	9	2441121	3079045	1	-0.525689	-0.72803	-0.31208	3.73204e-05	neutral	Adverse bivariate loci	1	0.0351292	-0.28035	0.34529	0.819985	neutral	neutral	1	0.61679	0.39805	0.82132	8.64868e-06	Adverse bivariate loci	Adverse bivariate loci
1375	9	3079046	4025355	1	-0.771297	-0.96082	-0.58989	5.64602e-09	Adverse bivariate loci	Adverse bivariate loci	1	0.143173	-0.11892	0.40356	0.26683	neutral	neutral	1	0.573534	0.39912	0.73562	3.87277e-07	Adverse bivariate loci	Adverse bivariate loci
1376	9	4025356	4596614	1	-0.353108	-0.56333	-0.11707	0.00571341	neutral	Adverse bivariate loci	1	0.199117	-0.05646	0.47057	0.128595	neutral	neutral	1	0.4571	0.24727	0.64491	0.000185571	neutral	Adverse bivariate loci
1377	9	4596615	5437591	1	-0.388435	-0.62726	-0.11512	0.00732685	neutral	Adverse bivariate loci	1	0.168917	-0.16485	0.52563	0.311046	neutral	neutral	1	0.407949	0.05882	0.7185	0.0295375	neutral	Adverse bivariate loci
1378	9	5437592	6859791	1	-0.522882	-0.81571	-0.20539	0.0039139	neutral	Adverse bivariate loci	N/A	N/A	N/A	N/A	N/A	N/A	N/A	1	0.217751	-0.14226	0.50149	0.203175	neutral	neutral
1379	9	6859792	7388202	1	-0.328606	-0.50547	-0.13163	0.00218978	neutral	Adverse bivariate loci	1	-0.0608499	-0.34752	0.20805	0.653062	neutral	neutral	1	0.08749	-0.20447	0.32342	0.510595	neutral	neutral
1380	9	7388203	8262303	1	-0.589194	-0.72526	-0.44608	9.18744e-10	Adverse bivariate loci	Adverse bivariate loci	1	0.13208	-0.12244	0.39336	0.299839	neutral	neutral	1	0.550737	0.40832	0.68612	5.12092e-09	Adverse bivariate loci	Adverse bivariate loci
1381	9	8262304	9170120	1	-0.267322	-0.42903	-0.0891	0.004966	neutral	Adverse bivariate loci	1	0.200812	-0.0587	0.47138	0.117776	neutral	neutral	1	0.449206	0.22873	0.65999	0.000408657	neutral	Adverse bivariate loci
1382	9	9170121	9920258	1	-0.573954	-0.75594	-0.37935	3.65343e-06	Adverse bivariate loci	Adverse bivariate loci	N/A	N/A	N/A	N/A	N/A	N/A	N/A	1	0.517319	0.27126	0.74688	0.000445426	neutral	Adverse bivariate loci
1383	9	9920259	10675474	1	-0.529229	-0.72565	-0.32877	1.58574e-05	Adverse bivariate loci	Adverse bivariate loci	N/A	N/A	N/A	N/A	N/A	N/A	N/A	1	0.494357	0.33441	0.6469	1.21376e-06	Adverse bivariate loci	Adverse bivariate loci
1384	9	10675475	11270764	1	-0.647324	-0.79688	-0.48449	8.52463e-09	Adverse bivariate loci	Adverse bivariate loci	N/A	N/A	N/A	N/A	N/A	N/A	N/A	1	0.593716	0.39755	0.77862	3.3932e-06	Adverse bivariate loci	Adverse bivariate loci
1385	9	11270765	12044915	1	-0.789581	-1	-0.58553	4.08362e-07	Adverse bivariate loci	Adverse bivariate loci	N/A	N/A	N/A	N/A	N/A	N/A	N/A	N/A	N/A	N/A	N/A	N/A	N/A	N/A
1386	9	12044916	12664858	1	-0.467926	-0.66401	-0.25061	0.000233004	neutral	Adverse bivariate loci	1	0.35938	0.06989	0.68169	0.0172167	neutral	Adverse bivariate loci	1	0.650008	0.42252	0.88761	1.98238e-05	Adverse bivariate loci	Adverse bivariate loci
1387	9	12664859	13512852	1	-0.436387	-0.68523	-0.16247	0.00451476	neutral	Adverse bivariate loci	N/A	N/A	N/A	N/A	N/A	N/A	N/A	1	0.170104	-0.22274	0.4758	0.342225	neutral	neutral
1388	9	13512853	14244747	1	-0.233593	-0.41485	-0.02943	0.0243891	neutral	Adverse bivariate loci	N/A	N/A	N/A	N/A	N/A	N/A	N/A	1	-0.0743675	-0.31315	0.12995	0.49406	neutral	neutral
1389	9	14244748	14902924	1	-0.355941	-0.50113	-0.20093	5.75881e-05	neutral	Adverse bivariate loci	1	0.254567	0.02553	0.5023	0.0300568	neutral	Adverse bivariate loci	1	0.552624	0.42183	0.67676	1.17514e-10	Adverse bivariate loci	Adverse bivariate loci
1390	9	14902925	15839403	1	-0.319827	-0.43111	-0.19949	1.25055e-06	Adverse bivariate loci	Adverse bivariate loci	N/A	N/A	N/A	N/A	N/A	N/A	N/A	1	0.259028	0.08289	0.41683	0.00471781	neutral	Adverse bivariate loci
1391	9	15839404	16658377	1	-0.301495	-0.51378	-0.06176	0.0154075	neutral	Adverse bivariate loci	N/A	N/A	N/A	N/A	N/A	N/A	N/A	1	0.310953	0.08332	0.51823	0.00920887	neutral	Adverse bivariate loci
1392	9	16658378	17392382	1	-0.610272	-0.78339	-0.42028	1.00799e-06	Adverse bivariate loci	Adverse bivariate loci	1	0.205423	-0.09877	0.51854	0.175955	neutral	neutral	1	0.34597	0.11354	0.56329	0.00709608	neutral	Adverse bivariate loci
1393	9	17392383	17990565	N/A	N/A	N/A	N/A	N/A	N/A	N/A	N/A	N/A	N/A	N/A	N/A	N/A	N/A	N/A	N/A	N/A	N/A	N/A	N/A	N/A
1394	9	17990566	18754196	1	-0.526574	-0.81509	-0.22419	0.00303455	neutral	Adverse bivariate loci	1	-0.309036	-0.71391	0.02394	0.0747457	neutral	neutral	1	0.102279	-0.22992	0.36577	0.496619	neutral	neutral
1395	9	18754197	19463292	1	-0.508129	-0.68341	-0.32228	9.2637e-06	Adverse bivariate loci	Adverse bivariate loci	1	0.135242	-0.07318	0.34511	0.200326	neutral	neutral	1	0.294426	-0.0248	0.5664	0.0705303	neutral	neutral
1396	9	19463293	20483880	1	-0.332995	-0.54884	-0.08391	0.00928574	neutral	Adverse bivariate loci	N/A	N/A	N/A	N/A	N/A	N/A	N/A	N/A	N/A	N/A	N/A	N/A	N/A	N/A
1397	9	20483881	21674032	1	-0.316375	-0.57949	-0.00655	0.045754	neutral	Adverse bivariate loci	N/A	N/A	N/A	N/A	N/A	N/A	N/A	1	0.57234	0.29912	0.83554	0.00078908	neutral	Adverse bivariate loci
1398	9	21674033	23091193	1	-0.587284	-0.79905	-0.36992	2.21564e-05	neutral	Adverse bivariate loci	1	0.234496	0.02353	0.44897	0.0271809	neutral	Adverse bivariate loci	1	0.531624	0.32183	0.72211	2.27358e-05	Adverse bivariate loci	Adverse bivariate loci
1399	9	23091194	23859374	1	-0.553425	-0.73341	-0.36672	4.56357e-06	Adverse bivariate loci	Adverse bivariate loci	N/A	N/A	N/A	N/A	N/A	N/A	N/A	1	0.0851783	-0.21447	0.32758	0.534294	neutral	neutral
1400	9	23859375	24757729	1	-0.424418	-0.65419	-0.16683	0.00333948	neutral	Adverse bivariate loci	1	0.106257	-0.2463	0.46103	0.533416	neutral	neutral	1	0.292687	0.0033	0.53821	0.0484754	neutral	Adverse bivariate loci
1401	9	24757730	25957606	1	-0.567052	-0.76334	-0.36778	9.8031e-06	Adverse bivariate loci	Adverse bivariate loci	N/A	N/A	N/A	N/A	N/A	N/A	N/A	N/A	N/A	N/A	N/A	N/A	N/A	N/A
1402	9	25957607	26747214	1	-0.590818	-0.79547	-0.36886	2.89383e-05	neutral	Adverse bivariate loci	1	0.148998	-0.14044	0.44083	0.303082	neutral	neutral	1	0.353398	0.08727	0.58586	0.0141263	neutral	Adverse bivariate loci
1403	9	26747215	27366479	1	-0.614787	-0.82796	-0.38885	1.88357e-05	Adverse bivariate loci	Adverse bivariate loci	N/A	N/A	N/A	N/A	N/A	N/A	N/A	N/A	N/A	N/A	N/A	N/A	N/A	N/A
1404	9	27366480	28067454	1	-0.178776	-0.39739	0.08041	0.159759	neutral	neutral	1	0.075304	-0.10823	0.26035	0.414726	neutral	neutral	1	0.333555	0.14075	0.50748	0.00169836	neutral	Adverse bivariate loci
1405	9	28067455	28766060	1	-0.473277	-0.61851	-0.32	5.33312e-07	Adverse bivariate loci	Adverse bivariate loci	1	-0.362947	-0.56639	-0.17728	0.000212582	neutral	Protective bivariate loci	1	0.378103	0.19117	0.55856	0.000373954	neutral	Adverse bivariate loci
1406	9	28766061	29596501	N/A	N/A	N/A	N/A	N/A	N/A	N/A	N/A	N/A	N/A	N/A	N/A	N/A	N/A	N/A	N/A	N/A	N/A	N/A	N/A	N/A
1407	9	29596502	30410078	1	-0.604479	-0.82593	-0.37025	3.02895e-05	neutral	Adverse bivariate loci	N/A	N/A	N/A	N/A	N/A	N/A	N/A	1	0.455441	0.19094	0.69009	0.00171176	neutral	Adverse bivariate loci
1408	9	30410079	31115153	1	-0.446574	-0.64896	-0.2191	0.000559465	neutral	Adverse bivariate loci	N/A	N/A	N/A	N/A	N/A	N/A	N/A	N/A	N/A	N/A	N/A	N/A	N/A	N/A
1409	9	31115154	32253283	1	-0.447685	-0.69963	-0.1771	0.00316223	neutral	Adverse bivariate loci	N/A	N/A	N/A	N/A	N/A	N/A	N/A	1	0.521896	0.2743	0.75923	0.000463713	neutral	Adverse bivariate loci
1410	9	32253284	33194892	1	-0.211906	-0.39402	-0.00828	0.0443585	neutral	Adverse bivariate loci	1	0.0492304	-0.24616	0.35042	0.73873	neutral	neutral	1	0.376636	0.16297	0.5672	0.00154239	neutral	Adverse bivariate loci
1411	9	33194893	34704544	1	-0.536961	-0.77314	-0.29165	0.000367952	neutral	Adverse bivariate loci	N/A	N/A	N/A	N/A	N/A	N/A	N/A	N/A	N/A	N/A	N/A	N/A	N/A	N/A
1412	9	34704545	36749273	1	-0.720207	-0.88599	-0.55848	1.98093e-09	Adverse bivariate loci	Adverse bivariate loci	N/A	N/A	N/A	N/A	N/A	N/A	N/A	1	0.500703	0.23982	0.7522	0.00133515	neutral	Adverse bivariate loci
1413	9	36749274	37687112	1	-0.559587	-0.72098	-0.39077	3.16635e-07	Adverse bivariate loci	Adverse bivariate loci	1	-0.130003	-0.39399	0.12101	0.302543	neutral	neutral	1	0.69355	0.54138	0.8481	6.59871e-10	Adverse bivariate loci	Adverse bivariate loci
1414	9	37687113	38822977	1	-0.607008	-0.77099	-0.43364	1.37295e-07	Adverse bivariate loci	Adverse bivariate loci	N/A	N/A	N/A	N/A	N/A	N/A	N/A	N/A	N/A	N/A	N/A	N/A	N/A	N/A
1415	9	38822978	43903829	N/A	N/A	N/A	N/A	N/A	N/A	N/A	N/A	N/A	N/A	N/A	N/A	N/A	N/A	N/A	N/A	N/A	N/A	N/A	N/A	N/A
1416	9	43903830	66673058	N/A	N/A	N/A	N/A	N/A	N/A	N/A	N/A	N/A	N/A	N/A	N/A	N/A	N/A	N/A	N/A	N/A	N/A	N/A	N/A	N/A
1417	9	66673059	70939677	N/A	N/A	N/A	N/A	N/A	N/A	N/A	N/A	N/A	N/A	N/A	N/A	N/A	N/A	N/A	N/A	N/A	N/A	N/A	N/A	N/A
1418	9	70939678	72288878	1	-0.442811	-0.6553	-0.19539	0.00128653	neutral	Adverse bivariate loci	N/A	N/A	N/A	N/A	N/A	N/A	N/A	1	0.301966	0.02533	0.54083	0.0293903	neutral	Adverse bivariate loci
1419	9	72288879	73915494	1	-0.364011	-0.56371	-0.1441	0.0026715	neutral	Adverse bivariate loci	N/A	N/A	N/A	N/A	N/A	N/A	N/A	1	0.435341	0.23414	0.61473	0.000101263	neutral	Adverse bivariate loci
1420	9	73915495	74950318	1	-0.239971	-0.45037	0.0044	0.0556881	neutral	neutral	N/A	N/A	N/A	N/A	N/A	N/A	N/A	N/A	N/A	N/A	N/A	N/A	N/A	N/A
1421	9	74950319	76197744	1	-0.230067	-0.45246	0.03762	0.0831081	neutral	neutral	N/A	N/A	N/A	N/A	N/A	N/A	N/A	1	0.0557239	-0.28239	0.32159	0.707713	neutral	neutral
1422	9	76197745	77862308	1	-0.673022	-0.90983	-0.45172	7.90267e-06	Adverse bivariate loci	Adverse bivariate loci	N/A	N/A	N/A	N/A	N/A	N/A	N/A	1	0.524477	0.22792	0.79815	0.00226136	neutral	Adverse bivariate loci
1423	9	77862309	78630915	1	-0.35944	-0.5836	-0.11526	0.00775488	neutral	Adverse bivariate loci	1	0.394759	0.15402	0.66609	0.00195985	neutral	Adverse bivariate loci	1	0.723856	0.4586	1	6.60308e-05	neutral	Adverse bivariate loci
1424	9	78630916	79451035	1	-0.29467	-0.50174	-0.05035	0.0181806	neutral	Adverse bivariate loci	1	-0.17559	-0.4202	0.06326	0.136815	neutral	neutral	1	0.160966	-0.13244	0.40533	0.253483	neutral	neutral
1425	9	79451036	80137024	1	-0.647825	-0.86732	-0.42441	1.12622e-05	Adverse bivariate loci	Adverse bivariate loci	N/A	N/A	N/A	N/A	N/A	N/A	N/A	1	0.228541	-0.15686	0.53814	0.211641	neutral	neutral
1426	9	80137025	81161597	1	-0.347793	-0.54525	-0.12361	0.00455888	neutral	Adverse bivariate loci	N/A	N/A	N/A	N/A	N/A	N/A	N/A	1	0.52584	0.28989	0.7555	0.000310981	neutral	Adverse bivariate loci
1427	9	81161598	82601465	1	-0.487677	-0.68401	-0.28335	6.93824e-05	neutral	Adverse bivariate loci	N/A	N/A	N/A	N/A	N/A	N/A	N/A	1	0.470667	0.27838	0.64832	3.97907e-05	neutral	Adverse bivariate loci
1428	9	82601466	83455502	1	-0.403236	-0.58627	-0.19689	0.000498913	neutral	Adverse bivariate loci	N/A	N/A	N/A	N/A	N/A	N/A	N/A	1	0.618045	0.42286	0.81191	2.91383e-06	Adverse bivariate loci	Adverse bivariate loci
1429	9	83455503	85135751	1	-0.529681	-0.71171	-0.3386	9.88062e-06	Adverse bivariate loci	Adverse bivariate loci	1	-0.415824	-0.72443	-0.15506	0.00216613	neutral	Protective bivariate loci	1	0.462781	0.23362	0.68627	0.000706054	neutral	Adverse bivariate loci
1430	9	85135752	86769886	1	-0.681163	-0.88117	-0.47606	9.11597e-07	Adverse bivariate loci	Adverse bivariate loci	N/A	N/A	N/A	N/A	N/A	N/A	N/A	1	0.454857	0.2524	0.63851	0.000117102	neutral	Adverse bivariate loci
1431	9	86769887	87815449	1	-0.648365	-0.77056	-0.52447	7.03124e-13	Adverse bivariate loci	Adverse bivariate loci	N/A	N/A	N/A	N/A	N/A	N/A	N/A	1	0.695035	0.54128	0.85034	5.32047e-10	Adverse bivariate loci	Adverse bivariate loci
1432	9	87815450	89171796	1	-0.33126	-0.54609	-0.08848	0.0107439	neutral	Adverse bivariate loci	N/A	N/A	N/A	N/A	N/A	N/A	N/A	1	0.534009	0.30548	0.75172	0.000152884	neutral	Adverse bivariate loci
1433	9	89171797	90135154	1	-0.561149	-0.77156	-0.34165	4.38598e-05	neutral	Adverse bivariate loci	N/A	N/A	N/A	N/A	N/A	N/A	N/A	1	0.5287	0.25097	0.78016	0.00119114	neutral	Adverse bivariate loci
1434	9	90135155	90890979	1	-0.266317	-0.47345	-0.03538	0.0307878	neutral	Adverse bivariate loci	1	-0.0301224	-0.34321	0.28547	0.843201	neutral	neutral	1	0.310903	0.01818	0.56337	0.0408664	neutral	Adverse bivariate loci
1435	9	90890980	91643255	1	-0.492602	-0.72668	-0.2302	0.0011937	neutral	Adverse bivariate loci	1	0.578187	0.26879	0.95174	0.000632863	neutral	Adverse bivariate loci	1	0.728548	0.44179	1	0.000155301	neutral	Adverse bivariate loci
1436	9	91643256	92500277	1	-0.808443	-0.94577	-0.67001	8.56394e-14	Adverse bivariate loci	Adverse bivariate loci	N/A	N/A	N/A	N/A	N/A	N/A	N/A	1	0.547471	0.37904	0.70352	3.93916e-07	Adverse bivariate loci	Adverse bivariate loci
1437	9	92500278	93441050	1	-0.571495	-0.77679	-0.35205	2.86969e-05	neutral	Adverse bivariate loci	N/A	N/A	N/A	N/A	N/A	N/A	N/A	1	0.195719	-0.06071	0.41105	0.112825	neutral	neutral
1438	9	93441051	94175374	1	-0.227974	-0.45281	0.04902	0.0933712	neutral	neutral	N/A	N/A	N/A	N/A	N/A	N/A	N/A	1	0.175312	-0.12422	0.42487	0.220588	neutral	neutral
1439	9	94175375	94924482	1	-0.308972	-0.48949	-0.11347	0.00401965	neutral	Adverse bivariate loci	N/A	N/A	N/A	N/A	N/A	N/A	N/A	1	0.450284	0.25998	0.62465	8.46898e-05	neutral	Adverse bivariate loci
1440	9	94924483	95854925	N/A	N/A	N/A	N/A	N/A	N/A	N/A	N/A	N/A	N/A	N/A	N/A	N/A	N/A	N/A	N/A	N/A	N/A	N/A	N/A	N/A
1441	9	95854926	96670171	1	-0.213536	-0.41404	0.01157	0.0661246	neutral	neutral	1	0.420418	0.13752	0.7614	0.00546368	neutral	Adverse bivariate loci	1	0.492393	0.27491	0.68584	0.000105585	neutral	Adverse bivariate loci
1442	9	96670172	97418633	1	-0.370753	-0.5758	-0.13944	0.00328087	neutral	Adverse bivariate loci	1	0.144311	-0.19997	0.49327	0.390911	neutral	neutral	1	0.568613	0.27945	0.84489	0.000952998	neutral	Adverse bivariate loci
1443	9	97418634	98885862	1	-0.261198	-0.49718	0.01712	0.058662	neutral	neutral	N/A	N/A	N/A	N/A	N/A	N/A	N/A	1	0.367042	0.10661	0.59854	0.0088168	neutral	Adverse bivariate loci
1444	9	98885863	100310517	1	-0.214041	-0.41786	0.024	0.0715568	neutral	neutral	1	0.556301	0.2866	0.86201	0.00011983	neutral	Adverse bivariate loci	1	0.688631	0.45809	0.92166	5.66525e-06	Adverse bivariate loci	Adverse bivariate loci
1445	9	100310518	101596750	1	-0.42616	-0.5971	-0.24061	0.000103034	neutral	Adverse bivariate loci	N/A	N/A	N/A	N/A	N/A	N/A	N/A	1	0.306536	0.08065	0.5022	0.00869028	neutral	Adverse bivariate loci
1446	9	101596751	103165725	1	-0.712241	-0.8272	-0.59588	3.52421e-15	Adverse bivariate loci	Adverse bivariate loci	1	0.107445	-0.11115	0.32704	0.327019	neutral	neutral	1	0.556326	0.38622	0.71622	1.59946e-07	Adverse bivariate loci	Adverse bivariate loci
1447	9	103165726	104222848	1	-0.445615	-0.62361	-0.25069	8.25889e-05	neutral	Adverse bivariate loci	N/A	N/A	N/A	N/A	N/A	N/A	N/A	1	0.431243	0.21124	0.63364	0.00069537	neutral	Adverse bivariate loci
1448	9	104222849	105043411	1	0.0123876	-0.29706	0.42436	0.941727	neutral	neutral	N/A	N/A	N/A	N/A	N/A	N/A	N/A	1	0.364188	-0.02862	0.68681	0.0638188	neutral	neutral
1449	9	105043412	105846545	1	-0.221548	-0.47091	0.07067	0.126072	neutral	neutral	1	0.254313	-0.05071	0.57237	0.0965822	neutral	neutral	1	0.357589	0.02566	0.64014	0.0351877	neutral	Adverse bivariate loci
1450	9	105846546	107061019	N/A	N/A	N/A	N/A	N/A	N/A	N/A	N/A	N/A	N/A	N/A	N/A	N/A	N/A	N/A	N/A	N/A	N/A	N/A	N/A	N/A
1451	9	107061020	108203095	1	-0.271783	-0.43262	-0.11955	0.000607903	neutral	Adverse bivariate loci	1	-0.203269	-0.42078	0.00081	0.0536237	neutral	neutral	1	-0.14118	-0.41485	0.08966	0.238492	neutral	neutral
1452	9	108203096	109150717	1	-0.221976	-0.37778	-0.05655	0.0116475	neutral	Adverse bivariate loci	1	0.0537639	-0.21983	0.3335	0.697425	neutral	neutral	1	0.529643	0.30522	0.73538	6.10052e-05	neutral	Adverse bivariate loci
1453	9	109150718	110630150	1	-0.159768	-0.36251	0.06479	0.151402	neutral	neutral	1	-0.215964	-0.53807	0.07917	0.147773	neutral	neutral	1	-0.139042	-0.45029	0.09987	0.282628	neutral	neutral
1454	9	110630151	111368107	1	-0.606502	-0.80408	-0.39825	6.02401e-06	Adverse bivariate loci	Adverse bivariate loci	N/A	N/A	N/A	N/A	N/A	N/A	N/A	1	0.480353	0.23712	0.69586	0.000685401	neutral	Adverse bivariate loci
1455	9	111368108	112076381	1	-0.303039	-0.48597	-0.09191	0.00658655	neutral	Adverse bivariate loci	N/A	N/A	N/A	N/A	N/A	N/A	N/A	1	0.443307	0.25323	0.61963	7.3785e-05	neutral	Adverse bivariate loci
1456	9	112076382	112865520	1	-0.611896	-0.74853	-0.46822	3.11913e-10	Adverse bivariate loci	Adverse bivariate loci	1	-0.0476726	-0.32724	0.21587	0.722684	neutral	neutral	1	0.371849	0.18963	0.53601	0.000220789	neutral	Adverse bivariate loci
1457	9	112865521	113646149	1	-0.413031	-0.5718	-0.23989	4.62168e-05	neutral	Adverse bivariate loci	1	0.0760647	-0.16018	0.30788	0.520297	neutral	neutral	1	0.6299	0.4539	0.80078	1.42674e-07	Adverse bivariate loci	Adverse bivariate loci
1458	9	113646150	114443475	1	-0.333847	-0.50516	-0.14613	0.00136615	neutral	Adverse bivariate loci	N/A	N/A	N/A	N/A	N/A	N/A	N/A	1	0.603039	0.42051	0.77677	7.14287e-07	Adverse bivariate loci	Adverse bivariate loci
1459	9	114443476	115390112	1	-0.27039	-0.47599	-0.03567	0.0261355	neutral	Adverse bivariate loci	1	-0.0280474	-0.28261	0.2201	0.822679	neutral	neutral	N/A	N/A	N/A	N/A	N/A	N/A	N/A
1460	9	115390113	116159540	1	-0.319078	-0.53329	-0.07001	0.0158104	neutral	Adverse bivariate loci	1	0.342076	0.05658	0.64108	0.0184969	neutral	Adverse bivariate loci	1	0.427319	0.16221	0.66419	0.00395641	neutral	Adverse bivariate loci
1461	9	116159541	117054909	1	-0.551607	-0.7029	-0.39353	1.03451e-07	Adverse bivariate loci	Adverse bivariate loci	N/A	N/A	N/A	N/A	N/A	N/A	N/A	1	0.41491	0.24849	0.57121	2.35409e-05	Adverse bivariate loci	Adverse bivariate loci
1462	9	117054910	117989017	1	-0.276395	-0.4371	-0.1014	0.0035498	neutral	Adverse bivariate loci	1	0.339775	0.10301	0.58119	0.00522605	neutral	Adverse bivariate loci	1	0.381038	0.19715	0.55277	0.000315942	neutral	Adverse bivariate loci
1463	9	117989018	119001227	1	-0.325644	-0.56469	-0.05211	0.021001	neutral	Adverse bivariate loci	1	0.190309	-0.08082	0.46963	0.161131	neutral	neutral	1	0.0371545	-0.29113	0.29792	0.795558	neutral	neutral
1464	9	119001228	119890464	1	-0.492944	-0.63183	-0.34431	1.36095e-07	Adverse bivariate loci	Adverse bivariate loci	1	0.116912	-0.11463	0.34376	0.306155	neutral	neutral	1	0.434432	0.24642	0.6057	7.3708e-05	neutral	Adverse bivariate loci
1465	9	119890465	121008529	1	-0.654784	-0.81709	-0.48798	1.61047e-08	Adverse bivariate loci	Adverse bivariate loci	N/A	N/A	N/A	N/A	N/A	N/A	N/A	1	0.324025	0.09804	0.52457	0.00679086	neutral	Adverse bivariate loci
1466	9	121008530	122677719	1	-0.532402	-0.67324	-0.38354	1.8899e-08	Adverse bivariate loci	Adverse bivariate loci	N/A	N/A	N/A	N/A	N/A	N/A	N/A	1	0.405841	0.25877	0.54436	2.29741e-06	Adverse bivariate loci	Adverse bivariate loci
1467	9	122677720	124119883	1	-0.537275	-0.69789	-0.36086	7.60685e-07	Adverse bivariate loci	Adverse bivariate loci	1	0.145922	-0.1491	0.45285	0.315615	neutral	neutral	1	0.260932	0.01246	0.4722	0.0387705	neutral	Adverse bivariate loci
1468	9	124119884	125137578	1	-0.463441	-0.6359	-0.27847	2.48701e-05	neutral	Adverse bivariate loci	N/A	N/A	N/A	N/A	N/A	N/A	N/A	1	0.36516	0.15652	0.55032	0.00171854	neutral	Adverse bivariate loci
1469	9	125137579	126092931	1	-0.376757	-0.56408	-0.16739	0.0013654	neutral	Adverse bivariate loci	1	0.14066	-0.11356	0.39313	0.268269	neutral	neutral	1	0.320308	0.08057	0.53681	0.0139754	neutral	Adverse bivariate loci
1470	9	126092932	127184582	1	-0.531245	-0.70579	-0.33712	6.62516e-06	Adverse bivariate loci	Adverse bivariate loci	N/A	N/A	N/A	N/A	N/A	N/A	N/A	1	0.240478	0.01193	0.44075	0.0406366	neutral	Adverse bivariate loci
1471	9	127184583	128785782	1	-0.419933	-0.60947	-0.21548	0.00029293	neutral	Adverse bivariate loci	N/A	N/A	N/A	N/A	N/A	N/A	N/A	1	0.107475	-0.16458	0.34108	0.407203	neutral	neutral
1472	9	128785783	129617771	1	-0.269951	-0.40503	-0.12005	0.000821687	neutral	Adverse bivariate loci	1	0.1931	-0.03343	0.41912	0.0879139	neutral	neutral	1	0.408872	0.226	0.57483	0.000111786	neutral	Adverse bivariate loci
1473	9	129617772	130902727	1	-0.544596	-0.74157	-0.33588	3.6623e-05	neutral	Adverse bivariate loci	1	-0.0248226	-0.28099	0.21808	0.840433	neutral	neutral	1	0.508438	0.26997	0.72093	0.000320353	neutral	Adverse bivariate loci
1474	9	130902728	132193798	1	-0.49832	-0.62336	-0.35951	5.99955e-09	Adverse bivariate loci	Adverse bivariate loci	1	0.0454847	-0.15587	0.2459	0.654029	neutral	neutral	1	0.343001	0.17884	0.48914	0.000175031	neutral	Adverse bivariate loci
1475	9	132193799	132999452	1	-0.399788	-0.60318	-0.16692	0.0017946	neutral	Adverse bivariate loci	1	-0.138251	-0.41041	0.1239	0.301957	neutral	neutral	1	0.346269	0.10393	0.55343	0.0078457	neutral	Adverse bivariate loci
1476	9	132999453	134141936	1	-0.440392	-0.6072	-0.25919	2.83779e-05	neutral	Adverse bivariate loci	N/A	N/A	N/A	N/A	N/A	N/A	N/A	1	0.592153	0.39468	0.77933	2.36464e-06	Adverse bivariate loci	Adverse bivariate loci
1477	9	134141937	135135887	1	-0.51729	-0.66627	-0.3542	2.58534e-07	Adverse bivariate loci	Adverse bivariate loci	N/A	N/A	N/A	N/A	N/A	N/A	N/A	1	0.6677	0.49357	0.8338	1.92848e-08	Adverse bivariate loci	Adverse bivariate loci
1478	9	135135888	136042490	1	-0.499168	-0.64853	-0.3344	6.66049e-07	Adverse bivariate loci	Adverse bivariate loci	1	0.226572	0.01139	0.4461	0.0424523	neutral	Adverse bivariate loci	1	0.565064	0.39783	0.71779	1.7315e-07	Adverse bivariate loci	Adverse bivariate loci
1479	9	136042491	136770926	1	0.00255807	-0.14829	0.17352	0.974866	neutral	neutral	1	0.360225	0.24021	0.47944	2.08997e-08	Adverse bivariate loci	Adverse bivariate loci	1	0.128108	-0.05294	0.28941	0.155135	neutral	neutral
1480	9	136770927	137593527	1	-0.277065	-0.42502	-0.11319	0.00151157	neutral	Adverse bivariate loci	1	0.0726086	-0.18584	0.32809	0.571207	neutral	neutral	1	0.390132	0.22553	0.53883	3.41369e-05	neutral	Adverse bivariate loci
1481	9	137593528	138202112	1	-0.429243	-0.60385	-0.24265	9.6211e-05	neutral	Adverse bivariate loci	1	0.274566	0.00264	0.5537	0.047795	neutral	Adverse bivariate loci	1	0.554252	0.35004	0.73457	7.24897e-06	Adverse bivariate loci	Adverse bivariate loci
1482	9	138202113	138995791	1	-0.498995	-0.65835	-0.32586	1.90772e-06	Adverse bivariate loci	Adverse bivariate loci	1	0.0213211	-0.24253	0.28453	0.869885	neutral	neutral	1	0.553634	0.30783	0.80188	0.000286463	neutral	Adverse bivariate loci
1483	9	138995792	140097759	1	-0.24379	-0.40893	-0.06039	0.0116183	neutral	Adverse bivariate loci	1	0.111394	-0.13334	0.35855	0.367672	neutral	neutral	1	0.285084	0.08121	0.46797	0.00913563	neutral	Adverse bivariate loci
1484	9	140097760	141146682	1	-0.217595	-0.40539	-0.00131	0.0444049	neutral	Adverse bivariate loci	1	0.179342	-0.06304	0.43334	0.153049	neutral	neutral	1	0.165729	-0.08961	0.37867	0.183958	neutral	neutral
1485	10	60515	1329232	1	-0.604784	-0.79766	-0.39775	5.77512e-06	Adverse bivariate loci	Adverse bivariate loci	1	-0.276451	-0.55964	-0.01772	0.0391665	neutral	Protective bivariate loci	N/A	N/A	N/A	N/A	N/A	N/A	N/A
1486	10	1329233	1872960	1	-0.447761	-0.67609	-0.19982	0.00172475	neutral	Adverse bivariate loci	1	-0.030076	-0.30657	0.24004	0.822906	neutral	neutral	1	0.534645	0.28022	0.76845	0.000360859	neutral	Adverse bivariate loci
1487	10	1872961	2637065	1	-0.505283	-0.7033	-0.28814	9.50278e-05	neutral	Adverse bivariate loci	1	0.136449	-0.18312	0.46873	0.389949	neutral	neutral	1	0.617299	0.41061	0.80473	2.247e-06	Adverse bivariate loci	Adverse bivariate loci
1488	10	2637066	3225336	1	-0.524478	-0.69032	-0.34464	2.33607e-06	Adverse bivariate loci	Adverse bivariate loci	1	-0.0733979	-0.35839	0.19777	0.593617	neutral	neutral	1	0.457934	0.24219	0.65039	0.00024276	neutral	Adverse bivariate loci
1489	10	3225337	3880322	1	-0.640474	-0.80088	-0.46726	3.63517e-08	Adverse bivariate loci	Adverse bivariate loci	N/A	N/A	N/A	N/A	N/A	N/A	N/A	1	0.406814	0.22316	0.57114	7.43017e-05	neutral	Adverse bivariate loci
1490	10	3880323	4813182	1	-0.180791	-0.37167	0.04276	0.098821	neutral	neutral	N/A	N/A	N/A	N/A	N/A	N/A	N/A	1	0.519386	0.30696	0.71864	6.31745e-05	neutral	Adverse bivariate loci
1491	10	4813183	5396242	1	-0.392311	-0.68765	-0.04445	0.0308699	neutral	Adverse bivariate loci	N/A	N/A	N/A	N/A	N/A	N/A	N/A	1	0.353435	0.09341	0.58576	0.00982035	neutral	Adverse bivariate loci
1492	10	5396243	6234718	1	-0.237105	-0.3993	-0.05633	0.0116113	neutral	Adverse bivariate loci	N/A	N/A	N/A	N/A	N/A	N/A	N/A	1	0.28125	0.09514	0.44624	0.00426199	neutral	Adverse bivariate loci
1493	10	6234719	6897037	1	-0.268011	-0.46562	-0.04546	0.0227653	neutral	Adverse bivariate loci	N/A	N/A	N/A	N/A	N/A	N/A	N/A	1	0.20366	-0.07483	0.4346	0.126685	neutral	neutral
1494	10	6897038	7659872	1	-0.249538	-0.47138	0.00752	0.0521536	neutral	neutral	N/A	N/A	N/A	N/A	N/A	N/A	N/A	1	0.444636	0.21531	0.65526	0.000799475	neutral	Adverse bivariate loci
1495	10	7659873	8771920	1	-0.313642	-0.50019	-0.10072	0.00503519	neutral	Adverse bivariate loci	1	0.402643	0.14671	0.68521	0.00324011	neutral	Adverse bivariate loci	1	0.361333	0.15572	0.54245	0.00132304	neutral	Adverse bivariate loci
1496	10	8771921	10081279	1	-0.349467	-0.58683	-0.08276	0.0170916	neutral	Adverse bivariate loci	N/A	N/A	N/A	N/A	N/A	N/A	N/A	1	0.159508	-0.13277	0.39797	0.249888	neutral	neutral
1497	10	10081280	10969481	1	-0.183978	-0.37599	0.03865	0.0972639	neutral	neutral	N/A	N/A	N/A	N/A	N/A	N/A	N/A	1	0.27363	0.04911	0.4725	0.0204535	neutral	Adverse bivariate loci
1498	10	10969482	11856924	1	-0.757289	-0.8995	-0.60905	7.68787e-12	Adverse bivariate loci	Adverse bivariate loci	1	0.0536042	-0.21771	0.33289	0.69092	neutral	neutral	1	0.618104	0.44605	0.78096	4.93105e-08	Adverse bivariate loci	Adverse bivariate loci
1499	10	11856925	12581571	1	-0.462642	-0.68817	-0.21474	0.00123693	neutral	Adverse bivariate loci	1	-0.22384	-0.58135	0.08563	0.159219	neutral	neutral	N/A	N/A	N/A	N/A	N/A	N/A	N/A
1500	10	12581572	13208061	1	-0.539972	-0.67536	-0.39727	8.53213e-09	Adverse bivariate loci	Adverse bivariate loci	1	-0.162238	-0.37125	0.03743	0.115579	neutral	neutral	1	0.420144	0.23759	0.58667	7.30842e-05	neutral	Adverse bivariate loci
1501	10	13208062	14008135	1	-0.530239	-0.70668	-0.3485	4.40207e-06	Adverse bivariate loci	Adverse bivariate loci	1	-0.34197	-0.63663	-0.0802	0.010039	neutral	Protective bivariate loci	1	0.428156	0.22441	0.61904	0.000338322	neutral	Adverse bivariate loci
1502	10	14008136	14820755	1	-0.390924	-0.58647	-0.16639	0.00147699	neutral	Adverse bivariate loci	N/A	N/A	N/A	N/A	N/A	N/A	N/A	1	0.254906	-0.05052	0.50526	0.0822452	neutral	neutral
1503	10	14820756	15946677	1	-0.487154	-0.68463	-0.26518	0.000173852	neutral	Adverse bivariate loci	1	-0.165043	-0.4848	0.12836	0.265173	neutral	neutral	1	0.384981	0.10264	0.64074	0.0115995	neutral	Adverse bivariate loci
1504	10	15946678	17065860	1	-0.692892	-0.84155	-0.53888	4.66458e-10	Adverse bivariate loci	Adverse bivariate loci	1	0.140598	-0.09423	0.38439	0.24318	neutral	neutral	1	0.434462	0.24488	0.60757	7.06138e-05	neutral	Adverse bivariate loci
1505	10	17065861	18529742	1	-0.543883	-0.69678	-0.37751	2.17339e-07	Adverse bivariate loci	Adverse bivariate loci	1	0.255231	0.05513	0.45444	0.0124639	neutral	Adverse bivariate loci	1	0.684149	0.54746	0.81504	7.49639e-12	Adverse bivariate loci	Adverse bivariate loci
1506	10	18529743	19421514	1	-0.527502	-0.73427	-0.29996	0.000124514	neutral	Adverse bivariate loci	N/A	N/A	N/A	N/A	N/A	N/A	N/A	1	0.490665	0.26928	0.6945	0.000194849	neutral	Adverse bivariate loci
1507	10	19421515	19965624	1	-0.40816	-0.67639	-0.10322	0.013587	neutral	Adverse bivariate loci	N/A	N/A	N/A	N/A	N/A	N/A	N/A	N/A	N/A	N/A	N/A	N/A	N/A	N/A
1508	10	19965625	20616432	1	-0.339483	-0.52707	-0.13022	0.00294714	neutral	Adverse bivariate loci	N/A	N/A	N/A	N/A	N/A	N/A	N/A	N/A	N/A	N/A	N/A	N/A	N/A	N/A
1509	10	20616433	21477692	1	-0.149218	-0.43065	0.22768	0.369205	neutral	neutral	N/A	N/A	N/A	N/A	N/A	N/A	N/A	1	0.517986	0.19485	0.8065	0.00444643	neutral	Adverse bivariate loci
1510	10	21477693	23365685	1	-0.657907	-0.80766	-0.50171	3.26881e-09	Adverse bivariate loci	Adverse bivariate loci	1	-0.225444	-0.49104	0.02276	0.0756289	neutral	neutral	1	0.55306	0.37258	0.72472	2.37562e-06	Adverse bivariate loci	Adverse bivariate loci
1511	10	23365686	24489447	1	-0.427816	-0.68014	-0.15126	0.00448818	neutral	Adverse bivariate loci	N/A	N/A	N/A	N/A	N/A	N/A	N/A	1	0.230118	-0.18601	0.55397	0.224621	neutral	neutral
1512	10	24489448	25577761	1	-0.295454	-0.57214	0.03524	0.0722292	neutral	neutral	1	-0.388984	-0.78868	-0.05321	0.0219449	neutral	Protective bivariate loci	1	0.154135	-0.16207	0.4068	0.291452	neutral	neutral
1513	10	25577762	26161974	N/A	N/A	N/A	N/A	N/A	N/A	N/A	N/A	N/A	N/A	N/A	N/A	N/A	N/A	N/A	N/A	N/A	N/A	N/A	N/A	N/A
1514	10	26161975	26888716	N/A	N/A	N/A	N/A	N/A	N/A	N/A	N/A	N/A	N/A	N/A	N/A	N/A	N/A	N/A	N/A	N/A	N/A	N/A	N/A	N/A
1515	10	26888717	27669566	1	-0.67101	-0.84933	-0.48765	1.40766e-07	Adverse bivariate loci	Adverse bivariate loci	N/A	N/A	N/A	N/A	N/A	N/A	N/A	1	0.428182	0.17365	0.65986	0.00308073	neutral	Adverse bivariate loci
1516	10	27669567	28734422	1	-0.544031	-0.73529	-0.33767	2.5934e-05	neutral	Adverse bivariate loci	N/A	N/A	N/A	N/A	N/A	N/A	N/A	1	0.57602	0.33745	0.80739	0.000123843	neutral	Adverse bivariate loci
1517	10	28734423	29393749	1	-0.454549	-0.62219	-0.26514	3.61612e-05	neutral	Adverse bivariate loci	N/A	N/A	N/A	N/A	N/A	N/A	N/A	1	0.451817	0.24854	0.6338	0.000142141	neutral	Adverse bivariate loci
1518	10	29393750	30000223	1	-0.768769	-0.96139	-0.59077	8.76311e-09	Adverse bivariate loci	Adverse bivariate loci	1	-0.204452	-0.51561	0.08151	0.166309	neutral	neutral	1	0.70461	0.49199	0.91839	1.36439e-06	Adverse bivariate loci	Adverse bivariate loci
1519	10	30000224	30919469	1	-0.420354	-0.63596	-0.17799	0.00192854	neutral	Adverse bivariate loci	N/A	N/A	N/A	N/A	N/A	N/A	N/A	1	0.565239	0.34268	0.76871	3.68458e-05	neutral	Adverse bivariate loci
1520	10	30919470	32457293	1	-0.362675	-0.5667	-0.14146	0.00273369	neutral	Adverse bivariate loci	N/A	N/A	N/A	N/A	N/A	N/A	N/A	1	0.28017	0.03946	0.49256	0.0250843	neutral	Adverse bivariate loci
1521	10	32457294	33655458	1	-0.241712	-0.41376	-0.04405	0.0172002	neutral	Adverse bivariate loci	N/A	N/A	N/A	N/A	N/A	N/A	N/A	1	0.249991	0.02025	0.4477	0.031697	neutral	Adverse bivariate loci
1522	10	33655459	35178224	1	-0.614642	-0.7286	-0.49582	4.18597e-13	Adverse bivariate loci	Adverse bivariate loci	1	0.536043	0.30267	0.82481	1.70114e-05	Adverse bivariate loci	Adverse bivariate loci	1	0.566325	0.43398	0.68947	8.5042e-11	Adverse bivariate loci	Adverse bivariate loci
1523	10	35178225	36475838	1	-0.604288	-0.79628	-0.41027	2.63982e-06	Adverse bivariate loci	Adverse bivariate loci	1	0.114153	-0.20044	0.43799	0.476199	neutral	neutral	1	0.516778	0.29611	0.72177	0.000103676	neutral	Adverse bivariate loci
1524	10	36475839	37561443	1	-0.58006	-0.77044	-0.37737	9.10777e-06	Adverse bivariate loci	Adverse bivariate loci	N/A	N/A	N/A	N/A	N/A	N/A	N/A	1	0.553002	0.34335	0.75317	3.76595e-05	neutral	Adverse bivariate loci
1525	10	37561444	38566460	N/A	N/A	N/A	N/A	N/A	N/A	N/A	N/A	N/A	N/A	N/A	N/A	N/A	N/A	1	0.593714	0.26756	0.89195	0.00214093	neutral	Adverse bivariate loci
1526	10	38566461	42392742	N/A	N/A	N/A	N/A	N/A	N/A	N/A	N/A	N/A	N/A	N/A	N/A	N/A	N/A	N/A	N/A	N/A	N/A	N/A	N/A	N/A
1527	10	42392743	42984427	N/A	N/A	N/A	N/A	N/A	N/A	N/A	N/A	N/A	N/A	N/A	N/A	N/A	N/A	N/A	N/A	N/A	N/A	N/A	N/A	N/A
1528	10	42984428	43769842	1	-0.500613	-0.77859	-0.18926	0.00286672	neutral	Adverse bivariate loci	N/A	N/A	N/A	N/A	N/A	N/A	N/A	1	0.378929	0.10277	0.63017	0.0134561	neutral	Adverse bivariate loci
1529	10	43769843	44893846	1	-0.661559	-0.93489	-0.38725	0.000210961	neutral	Adverse bivariate loci	N/A	N/A	N/A	N/A	N/A	N/A	N/A	N/A	N/A	N/A	N/A	N/A	N/A	N/A
1530	10	44893847	46327144	N/A	N/A	N/A	N/A	N/A	N/A	N/A	N/A	N/A	N/A	N/A	N/A	N/A	N/A	N/A	N/A	N/A	N/A	N/A	N/A	N/A
1531	10	46327145	49197320	1	-0.824341	-0.98445	-0.67156	8.04788e-11	Adverse bivariate loci	Adverse bivariate loci	N/A	N/A	N/A	N/A	N/A	N/A	N/A	1	0.569538	0.30219	0.83496	0.000484959	neutral	Adverse bivariate loci
1532	10	49197321	50145673	1	-0.393305	-0.72912	0.02097	0.0534526	neutral	neutral	N/A	N/A	N/A	N/A	N/A	N/A	N/A	N/A	N/A	N/A	N/A	N/A	N/A	N/A
1533	10	50145674	51724039	1	-0.520647	-0.67992	-0.34848	1.48883e-06	Adverse bivariate loci	Adverse bivariate loci	N/A	N/A	N/A	N/A	N/A	N/A	N/A	1	0.368598	0.10137	0.60931	0.0123705	neutral	Adverse bivariate loci
1534	10	51724040	53129609	1	-0.507232	-0.70557	-0.29374	7.57284e-05	neutral	Adverse bivariate loci	1	0.287845	0.04577	0.53755	0.0234371	neutral	Adverse bivariate loci	1	0.476294	0.28044	0.65499	3.99458e-05	neutral	Adverse bivariate loci
1535	10	53129610	53919161	1	-0.557716	-0.69293	-0.41232	4.67429e-09	Adverse bivariate loci	Adverse bivariate loci	1	0.448654	0.2032	0.73144	0.000598445	neutral	Adverse bivariate loci	1	0.567372	0.40973	0.71185	2.97834e-08	Adverse bivariate loci	Adverse bivariate loci
1536	10	53919162	55104428	1	-0.537492	-0.72911	-0.33504	2.03893e-05	Adverse bivariate loci	Adverse bivariate loci	N/A	N/A	N/A	N/A	N/A	N/A	N/A	1	0.297315	0.04066	0.51927	0.0233091	neutral	Adverse bivariate loci
1537	10	55104429	55867694	1	-0.659788	-0.91722	-0.39967	0.000109181	neutral	Adverse bivariate loci	N/A	N/A	N/A	N/A	N/A	N/A	N/A	N/A	N/A	N/A	N/A	N/A	N/A	N/A
1538	10	55867695	57044845	1	-0.750282	-0.9635	-0.54357	4.73291e-07	Adverse bivariate loci	Adverse bivariate loci	N/A	N/A	N/A	N/A	N/A	N/A	N/A	N/A	N/A	N/A	N/A	N/A	N/A	N/A
1539	10	57044846	57955671	N/A	N/A	N/A	N/A	N/A	N/A	N/A	N/A	N/A	N/A	N/A	N/A	N/A	N/A	N/A	N/A	N/A	N/A	N/A	N/A	N/A
1540	10	57955672	58809133	N/A	N/A	N/A	N/A	N/A	N/A	N/A	N/A	N/A	N/A	N/A	N/A	N/A	N/A	N/A	N/A	N/A	N/A	N/A	N/A	N/A
1541	10	58809134	59822946	1	-0.185725	-0.49367	0.21695	0.30229	neutral	neutral	N/A	N/A	N/A	N/A	N/A	N/A	N/A	N/A	N/A	N/A	N/A	N/A	N/A	N/A
1542	10	59822947	61470383	1	-0.395897	-0.59016	-0.18807	0.000744482	neutral	Adverse bivariate loci	N/A	N/A	N/A	N/A	N/A	N/A	N/A	1	0.535155	0.32179	0.73102	2.76659e-05	neutral	Adverse bivariate loci
1543	10	61470384	62626465	1	-0.537632	-0.72152	-0.34047	1.27721e-05	Adverse bivariate loci	Adverse bivariate loci	N/A	N/A	N/A	N/A	N/A	N/A	N/A	1	0.485586	0.29775	0.66363	2.07221e-05	Adverse bivariate loci	Adverse bivariate loci
1544	10	62626466	64069687	1	-0.237507	-0.43307	-0.01318	0.0424309	neutral	Adverse bivariate loci	1	0.441312	0.20017	0.7093	0.000709902	neutral	Adverse bivariate loci	1	0.316056	0.12462	0.4939	0.00254287	neutral	Adverse bivariate loci
1545	10	64069688	65400431	1	-0.508575	-0.67062	-0.32569	5.44114e-06	Adverse bivariate loci	Adverse bivariate loci	1	-0.0131559	-0.30854	0.27505	0.924361	neutral	neutral	1	0.463005	0.32061	0.59823	1.48458e-07	Adverse bivariate loci	Adverse bivariate loci
1546	10	65400432	66510387	1	-0.535222	-0.72422	-0.33257	1.98325e-05	Adverse bivariate loci	Adverse bivariate loci	1	0.00894502	-0.24368	0.25806	0.942792	neutral	neutral	1	0.653753	0.50071	0.798	7.57121e-10	Adverse bivariate loci	Adverse bivariate loci
1547	10	66510388	67146043	1	-0.475372	-0.76048	-0.18314	0.0051742	neutral	Adverse bivariate loci	N/A	N/A	N/A	N/A	N/A	N/A	N/A	1	0.400522	0.07626	0.68334	0.0172758	neutral	Adverse bivariate loci
1548	10	67146044	67769822	N/A	N/A	N/A	N/A	N/A	N/A	N/A	N/A	N/A	N/A	N/A	N/A	N/A	N/A	N/A	N/A	N/A	N/A	N/A	N/A	N/A
1549	10	67769823	68623274	1	-0.653859	-0.89011	-0.41739	3.05313e-05	neutral	Adverse bivariate loci	N/A	N/A	N/A	N/A	N/A	N/A	N/A	1	0.564172	0.29208	0.81523	0.000698684	neutral	Adverse bivariate loci
1550	10	68623275	69904170	1	0.00816203	-0.29136	0.40799	0.960204	neutral	neutral	1	0.281587	-0.04704	0.63201	0.0822661	neutral	neutral	1	0.0385704	-0.265	0.28584	0.776912	neutral	neutral
1551	10	69904171	71050504	1	-0.00973796	-0.259	0.30524	0.943844	neutral	neutral	N/A	N/A	N/A	N/A	N/A	N/A	N/A	1	0.280067	0.01745	0.50526	0.0338039	neutral	Adverse bivariate loci
1552	10	71050505	71672997	1	-0.333233	-0.5825	-0.04649	0.0244983	neutral	Adverse bivariate loci	1	-0.0696064	-0.40032	0.23394	0.648981	neutral	neutral	1	0.17479	-0.18498	0.46098	0.293465	neutral	neutral
1553	10	71672998	72659223	1	-0.128532	-0.42396	0.26082	0.457205	neutral	neutral	N/A	N/A	N/A	N/A	N/A	N/A	N/A	1	0.340131	0.06536	0.58072	0.0190281	neutral	Adverse bivariate loci
1554	10	72659224	73514214	1	-0.425024	-0.64126	-0.17634	0.00218273	neutral	Adverse bivariate loci	N/A	N/A	N/A	N/A	N/A	N/A	N/A	1	0.427716	0.20947	0.62709	0.00066053	neutral	Adverse bivariate loci
1555	10	73514215	75694023	1	-0.694314	-0.84799	-0.53902	4.73084e-10	Adverse bivariate loci	Adverse bivariate loci	N/A	N/A	N/A	N/A	N/A	N/A	N/A	1	0.460981	0.28869	0.62064	9.7183e-06	Adverse bivariate loci	Adverse bivariate loci
1556	10	75694024	77144961	1	-0.739354	-0.859	-0.61674	1.29242e-13	Adverse bivariate loci	Adverse bivariate loci	1	0.204195	-0.06645	0.48761	0.132509	neutral	neutral	1	0.548631	0.37492	0.71784	1.32474e-06	Adverse bivariate loci	Adverse bivariate loci
1557	10	77144962	78665481	1	-0.472269	-0.60008	-0.32986	5.07354e-08	Adverse bivariate loci	Adverse bivariate loci	1	-0.152747	-0.41332	0.08432	0.206634	neutral	neutral	1	0.321206	0.15076	0.47462	0.00049441	neutral	Adverse bivariate loci
1558	10	78665482	79952996	1	-0.448041	-0.66471	-0.20981	0.00112872	neutral	Adverse bivariate loci	N/A	N/A	N/A	N/A	N/A	N/A	N/A	1	0.400439	0.17596	0.60339	0.00141193	neutral	Adverse bivariate loci
1559	10	79952997	81190573	1	-0.536972	-0.65988	-0.40697	3.70582e-10	Adverse bivariate loci	Adverse bivariate loci	N/A	N/A	N/A	N/A	N/A	N/A	N/A	1	0.453362	0.30321	0.59205	4.64085e-07	Adverse bivariate loci	Adverse bivariate loci
1560	10	81190574	81763230	N/A	N/A	N/A	N/A	N/A	N/A	N/A	N/A	N/A	N/A	N/A	N/A	N/A	N/A	N/A	N/A	N/A	N/A	N/A	N/A	N/A
1561	10	81763231	82378048	1	-0.431354	-0.72428	-0.09136	0.0180372	neutral	Adverse bivariate loci	1	0.251424	-0.12085	0.64037	0.175409	neutral	neutral	1	0.39084	0.0358	0.69569	0.0382449	neutral	Adverse bivariate loci
1562	10	82378049	83596350	1	-0.909155	-1	-0.71288	8.73501e-09	Adverse bivariate loci	Adverse bivariate loci	N/A	N/A	N/A	N/A	N/A	N/A	N/A	1	0.418475	0.09962	0.69967	0.0139876	neutral	Adverse bivariate loci
1563	10	83596351	84679429	1	-0.325873	-0.50235	-0.12611	0.00235528	neutral	Adverse bivariate loci	N/A	N/A	N/A	N/A	N/A	N/A	N/A	1	0.340471	0.07001	0.58014	0.0184213	neutral	Adverse bivariate loci
1564	10	84679430	85463484	1	-0.423494	-0.70615	-0.10242	0.0146444	neutral	Adverse bivariate loci	N/A	N/A	N/A	N/A	N/A	N/A	N/A	N/A	N/A	N/A	N/A	N/A	N/A	N/A
1565	10	85463485	86459980	1	-0.458771	-0.70921	-0.1801	0.00364969	neutral	Adverse bivariate loci	N/A	N/A	N/A	N/A	N/A	N/A	N/A	1	0.436429	0.18016	0.65887	0.00205717	neutral	Adverse bivariate loci
1566	10	86459981	87287935	N/A	N/A	N/A	N/A	N/A	N/A	N/A	N/A	N/A	N/A	N/A	N/A	N/A	N/A	N/A	N/A	N/A	N/A	N/A	N/A	N/A
1567	10	87287936	88443652	1	-0.378977	-0.53908	-0.20476	0.000107951	neutral	Adverse bivariate loci	N/A	N/A	N/A	N/A	N/A	N/A	N/A	1	0.663876	0.45835	0.90947	1.22222e-06	Adverse bivariate loci	Adverse bivariate loci
1568	10	88443653	89971628	1	-0.523204	-0.69897	-0.34169	4.27961e-06	Adverse bivariate loci	Adverse bivariate loci	1	0.303446	0.02756	0.59023	0.0298664	neutral	Adverse bivariate loci	1	0.450354	0.23741	0.64083	0.000299397	neutral	Adverse bivariate loci
1569	10	89971629	91021321	1	-0.424136	-0.62532	-0.20961	0.000675107	neutral	Adverse bivariate loci	N/A	N/A	N/A	N/A	N/A	N/A	N/A	1	0.471642	0.26549	0.66518	0.000128894	neutral	Adverse bivariate loci
1570	10	91021322	91960435	1	-0.377097	-0.65651	-0.06326	0.0230587	neutral	Adverse bivariate loci	1	0.0962993	-0.23497	0.43553	0.556818	neutral	neutral	1	0.310456	0.02774	0.55677	0.0354366	neutral	Adverse bivariate loci
1571	10	91960436	92911506	1	-0.609161	-0.86881	-0.33446	0.000280842	neutral	Adverse bivariate loci	1	0.0560292	-0.27303	0.38357	0.729721	neutral	neutral	1	0.345592	0.07336	0.57544	0.0160961	neutral	Adverse bivariate loci
1572	10	92911507	94503299	1	-0.0256664	-0.19521	0.16962	0.783828	neutral	neutral	1	0.0148393	-0.21099	0.23734	0.894944	neutral	neutral	1	0.384415	0.23015	0.52407	1.07148e-05	Adverse bivariate loci	Adverse bivariate loci
1573	10	94503300	95528160	1	-0.0515108	-0.20091	0.11408	0.524387	neutral	neutral	1	-0.327563	-0.50281	-0.15652	0.000212309	neutral	Protective bivariate loci	1	-0.154473	-0.31593	-0.01034	0.0377953	neutral	Protective bivariate loci
1574	10	95528161	97040172	1	-0.491344	-0.66319	-0.3009	1.54375e-05	Adverse bivariate loci	Adverse bivariate loci	1	-0.0727606	-0.35571	0.20717	0.602877	neutral	neutral	1	0.270669	-0.03324	0.52051	0.0710044	neutral	neutral
1575	10	97040173	98005994	1	-0.586049	-0.76819	-0.39563	1.09763e-06	Adverse bivariate loci	Adverse bivariate loci	1	-0.228105	-0.51371	0.03476	0.0829718	neutral	neutral	1	0.390291	0.2051	0.55964	0.000262105	neutral	Adverse bivariate loci
1576	10	98005995	99367800	1	-0.401379	-0.54935	-0.24267	1.60904e-05	Adverse bivariate loci	Adverse bivariate loci	N/A	N/A	N/A	N/A	N/A	N/A	N/A	1	0.510453	0.32493	0.67661	3.67438e-06	Adverse bivariate loci	Adverse bivariate loci
1577	10	99367801	100337830	1	-0.633479	-0.76109	-0.49864	1.41544e-11	Adverse bivariate loci	Adverse bivariate loci	N/A	N/A	N/A	N/A	N/A	N/A	N/A	1	0.605716	0.47381	0.73338	2.74664e-11	Adverse bivariate loci	Adverse bivariate loci
1578	10	100337831	101271451	1	-0.409658	-0.70363	-0.05801	0.0224879	neutral	Adverse bivariate loci	N/A	N/A	N/A	N/A	N/A	N/A	N/A	1	0.329011	-0.00128	0.59798	0.0465814	neutral	Adverse bivariate loci
1579	10	101271452	102509298	1	-0.622805	-0.74213	-0.49627	1.16788e-12	Adverse bivariate loci	Adverse bivariate loci	1	-0.15743	-0.35302	0.03005	0.0996583	neutral	neutral	1	0.218007	0.00915	0.39941	0.0383153	neutral	Adverse bivariate loci
1580	10	102509299	104206837	1	-0.326645	-0.45251	-0.19631	1.31517e-05	Adverse bivariate loci	Adverse bivariate loci	1	0.0050642	-0.17206	0.18642	0.955217	neutral	neutral	1	0.164123	0.00507	0.3102	0.0455772	neutral	Adverse bivariate loci
1581	10	104206838	106142283	1	-0.21646	-0.36376	-0.04488	0.0120981	neutral	Adverse bivariate loci	N/A	N/A	N/A	N/A	N/A	N/A	N/A	1	-0.0618354	-0.27987	0.12509	0.533805	neutral	neutral
1582	10	106142284	107877787	1	-0.301176	-0.49	-0.08469	0.00808384	neutral	Adverse bivariate loci	1	0.00206912	-0.29203	0.29933	0.988582	neutral	neutral	1	0.635032	0.48954	0.77788	1.20105e-09	Adverse bivariate loci	Adverse bivariate loci
1583	10	107877788	108725997	1	-0.510901	-0.68615	-0.31864	1.57062e-05	Adverse bivariate loci	Adverse bivariate loci	N/A	N/A	N/A	N/A	N/A	N/A	N/A	1	0.461661	0.17023	0.7318	0.00537344	neutral	Adverse bivariate loci
1584	10	108725998	109579149	1	-0.45069	-0.72827	-0.13642	0.00914123	neutral	Adverse bivariate loci	1	-0.0584613	-0.44649	0.2966	0.745519	neutral	neutral	N/A	N/A	N/A	N/A	N/A	N/A	N/A
1585	10	109579150	110358382	1	-0.567481	-0.77531	-0.3402	6.19891e-05	neutral	Adverse bivariate loci	N/A	N/A	N/A	N/A	N/A	N/A	N/A	1	0.38764	0.09198	0.65071	0.0164184	neutral	Adverse bivariate loci
1586	10	110358383	112164981	N/A	N/A	N/A	N/A	N/A	N/A	N/A	N/A	N/A	N/A	N/A	N/A	N/A	N/A	N/A	N/A	N/A	N/A	N/A	N/A	N/A
1587	10	112164982	113117615	1	-0.663293	-0.90807	-0.43049	1.79521e-05	Adverse bivariate loci	Adverse bivariate loci	N/A	N/A	N/A	N/A	N/A	N/A	N/A	1	0.72055	0.41577	1	0.000209182	neutral	Adverse bivariate loci
1588	10	113117616	114255954	1	-0.30418	-0.46863	-0.13311	0.000830908	neutral	Adverse bivariate loci	1	-0.00264992	-0.24058	0.23209	0.982028	neutral	neutral	1	0.434798	0.24375	0.61522	8.12338e-05	neutral	Adverse bivariate loci
1589	10	114255955	115588903	1	-0.290014	-0.43679	-0.12773	0.000975639	neutral	Adverse bivariate loci	1	-0.0368814	-0.23941	0.16728	0.716789	neutral	neutral	1	0.205778	0.01982	0.37225	0.0297233	neutral	Adverse bivariate loci
1590	10	115588904	116845213	1	-0.177495	-0.33241	-0.00789	0.044812	neutral	Adverse bivariate loci	1	-0.227991	-0.46546	-0.00048	0.0537401	neutral	neutral	1	0.103939	-0.15207	0.31053	0.383923	neutral	neutral
1591	10	116845214	118416049	1	-0.362688	-0.59606	-0.10492	0.00863867	neutral	Adverse bivariate loci	N/A	N/A	N/A	N/A	N/A	N/A	N/A	1	0.246355	-0.12759	0.5446	0.167759	neutral	neutral
1592	10	118416050	119528730	1	-0.530491	-0.66203	-0.38842	2.55765e-09	Adverse bivariate loci	Adverse bivariate loci	1	0.0122024	-0.25465	0.27678	0.925131	neutral	neutral	1	0.574052	0.42157	0.71274	8.12999e-09	Adverse bivariate loci	Adverse bivariate loci
1593	10	119528731	120592839	1	-0.475739	-0.62974	-0.30625	3.38716e-06	Adverse bivariate loci	Adverse bivariate loci	1	-0.0683662	-0.3432	0.19366	0.601816	neutral	neutral	1	0.344821	0.15621	0.51355	0.000934109	neutral	Adverse bivariate loci
1594	10	120592840	121874445	1	0.235326	0.00876	0.51337	0.041112	neutral	Protective bivariate loci	1	-0.085797	-0.40468	0.21499	0.573187	neutral	neutral	1	-0.108773	-0.41017	0.13269	0.398652	neutral	neutral
1595	10	121874446	122803506	1	-0.338796	-0.50709	-0.15349	0.000962487	neutral	Adverse bivariate loci	N/A	N/A	N/A	N/A	N/A	N/A	N/A	1	0.493695	0.30434	0.67057	1.81263e-05	Adverse bivariate loci	Adverse bivariate loci
1596	10	122803507	123856184	1	0.0219799	-0.17524	0.23835	0.828841	neutral	neutral	N/A	N/A	N/A	N/A	N/A	N/A	N/A	1	-0.0701073	-0.3629	0.17534	0.593478	neutral	neutral
1597	10	123856185	124894142	1	-0.653807	-0.87322	-0.4355	9.51875e-06	Adverse bivariate loci	Adverse bivariate loci	1	-0.153021	-0.47917	0.14546	0.315161	neutral	neutral	1	0.280222	-0.07741	0.56701	0.104661	neutral	neutral
1598	10	124894143	125798319	1	-0.481672	-0.64262	-0.30882	5.78639e-06	Adverse bivariate loci	Adverse bivariate loci	N/A	N/A	N/A	N/A	N/A	N/A	N/A	1	0.41097	0.15346	0.64055	0.00412218	neutral	Adverse bivariate loci
1599	10	125798320	126875816	1	-0.307297	-0.45203	-0.14809	0.000433571	neutral	Adverse bivariate loci	1	-0.0101339	-0.27666	0.24574	0.936061	neutral	neutral	1	0.200189	-0.00254	0.37884	0.0541497	neutral	neutral
1600	10	126875817	127997708	1	-0.379115	-0.59388	-0.13651	0.00451018	neutral	Adverse bivariate loci	1	0.33188	0.00486	0.69002	0.0461067	neutral	Adverse bivariate loci	1	0.549635	0.31659	0.76389	8.89968e-05	neutral	Adverse bivariate loci
1601	10	127997709	129134738	1	-0.557844	-0.69467	-0.40992	8.23979e-09	Adverse bivariate loci	Adverse bivariate loci	N/A	N/A	N/A	N/A	N/A	N/A	N/A	1	0.388345	0.18071	0.57274	0.000788986	neutral	Adverse bivariate loci
1602	10	129134739	129831969	1	-0.686593	-0.87931	-0.49681	1.38983e-07	Adverse bivariate loci	Adverse bivariate loci	1	0.021027	-0.29999	0.32779	0.892168	neutral	neutral	1	0.37557	0.08388	0.63035	0.0166581	neutral	Adverse bivariate loci
1603	10	129831970	130694008	1	-0.413482	-0.62553	-0.16774	0.0023689	neutral	Adverse bivariate loci	N/A	N/A	N/A	N/A	N/A	N/A	N/A	1	0.5267	0.26059	0.77458	0.000710847	neutral	Adverse bivariate loci
1604	10	130694009	131694738	1	-0.452479	-0.6204	-0.26881	2.82835e-05	neutral	Adverse bivariate loci	1	0.0798665	-0.21953	0.37565	0.57659	neutral	neutral	1	0.449002	0.21932	0.65959	0.000856602	neutral	Adverse bivariate loci
1605	10	131694739	132576793	1	-0.354892	-0.55151	-0.12727	0.00351341	neutral	Adverse bivariate loci	1	0.00522106	-0.27981	0.28729	0.969509	neutral	neutral	1	0.280054	0.00816	0.51098	0.0445633	neutral	Adverse bivariate loci
1606	10	132576794	133111170	1	-0.567874	-0.72059	-0.40724	6.83836e-08	Adverse bivariate loci	Adverse bivariate loci	N/A	N/A	N/A	N/A	N/A	N/A	N/A	1	0.627356	0.45158	0.80521	1.35398e-07	Adverse bivariate loci	Adverse bivariate loci
1607	10	133111171	133818036	1	-0.560534	-0.7984	-0.32209	0.000134286	neutral	Adverse bivariate loci	N/A	N/A	N/A	N/A	N/A	N/A	N/A	1	0.239158	-0.04133	0.47008	0.0862181	neutral	neutral
1608	10	133818037	134856054	1	-0.452753	-0.68231	-0.216	0.00123374	neutral	Adverse bivariate loci	N/A	N/A	N/A	N/A	N/A	N/A	N/A	1	0.595642	0.38338	0.80783	5.22582e-06	Adverse bivariate loci	Adverse bivariate loci
1609	10	134856055	135524372	1	-0.629726	-0.78124	-0.47052	8.70398e-09	Adverse bivariate loci	Adverse bivariate loci	1	-0.110067	-0.38028	0.16268	0.417601	neutral	neutral	1	0.54945	0.35457	0.72746	6.99065e-06	Adverse bivariate loci	Adverse bivariate loci
1610	11	87150	1061399	1	-0.442592	-0.56931	-0.30733	8.25719e-08	Adverse bivariate loci	Adverse bivariate loci	1	-0.0647893	-0.30458	0.16665	0.574264	neutral	neutral	1	0.298995	0.13763	0.44667	0.000664554	neutral	Adverse bivariate loci
1611	11	1061400	1857845	1	-0.593847	-0.76784	-0.40749	1.05518e-06	Adverse bivariate loci	Adverse bivariate loci	N/A	N/A	N/A	N/A	N/A	N/A	N/A	1	0.523472	0.28255	0.75075	0.000207019	neutral	Adverse bivariate loci
1612	11	1857846	2477449	1	-0.501579	-0.66183	-0.32541	3.24699e-06	Adverse bivariate loci	Adverse bivariate loci	1	-0.258998	-0.50967	-0.03151	0.0269433	neutral	Protective bivariate loci	1	0.328783	0.1442	0.50024	0.0016017	neutral	Adverse bivariate loci
1613	11	2477450	3362508	1	-0.195984	-0.32952	-0.05582	0.00893592	neutral	Adverse bivariate loci	1	0.232046	0.05536	0.40404	0.00997657	neutral	Adverse bivariate loci	1	0.225153	0.06853	0.36351	0.00592476	neutral	Adverse bivariate loci
1614	11	3362509	4405707	1	-0.44625	-0.71919	-0.13817	0.00801735	neutral	Adverse bivariate loci	N/A	N/A	N/A	N/A	N/A	N/A	N/A	1	0.441288	0.17574	0.67848	0.00284921	neutral	Adverse bivariate loci
1615	11	4405708	4946051	1	-0.421115	-0.61391	-0.20702	0.000350095	neutral	Adverse bivariate loci	N/A	N/A	N/A	N/A	N/A	N/A	N/A	1	0.317542	0.00883	0.57554	0.0410274	neutral	Adverse bivariate loci
1616	11	4946052	5533057	1	-0.44537	-0.72095	-0.13142	0.00943776	neutral	Adverse bivariate loci	N/A	N/A	N/A	N/A	N/A	N/A	N/A	N/A	N/A	N/A	N/A	N/A	N/A	N/A
1617	11	5533058	6180840	N/A	N/A	N/A	N/A	N/A	N/A	N/A	N/A	N/A	N/A	N/A	N/A	N/A	N/A	N/A	N/A	N/A	N/A	N/A	N/A	N/A
1618	11	6180841	7191230	1	-0.344975	-0.52906	-0.14233	0.00187519	neutral	Adverse bivariate loci	1	-0.129626	-0.42577	0.14231	0.348654	neutral	neutral	N/A	N/A	N/A	N/A	N/A	N/A	N/A
1619	11	7191231	7915071	1	-0.49734	-0.68691	-0.28881	6.92914e-05	neutral	Adverse bivariate loci	N/A	N/A	N/A	N/A	N/A	N/A	N/A	1	0.368126	0.08988	0.60611	0.0107813	neutral	Adverse bivariate loci
1620	11	7915072	9080939	1	-0.491216	-0.68451	-0.2844	6.32015e-05	neutral	Adverse bivariate loci	N/A	N/A	N/A	N/A	N/A	N/A	N/A	1	0.626393	0.4205	0.84746	4.10193e-06	Adverse bivariate loci	Adverse bivariate loci
1621	11	9080940	10370100	1	-0.347711	-0.61622	-0.03637	0.0289637	neutral	Adverse bivariate loci	N/A	N/A	N/A	N/A	N/A	N/A	N/A	1	0.335159	-0.05572	0.65364	0.0837271	neutral	neutral
1622	11	10370101	11081299	1	-0.389682	-0.56616	-0.19445	0.00040508	neutral	Adverse bivariate loci	1	0.108675	-0.19335	0.41517	0.466781	neutral	neutral	1	0.420882	0.21431	0.61161	0.000438696	neutral	Adverse bivariate loci
1623	11	11081300	11632650	1	-0.455717	-0.65412	-0.24453	0.000182525	neutral	Adverse bivariate loci	1	0.29725	0.03426	0.56588	0.0244695	neutral	Adverse bivariate loci	1	0.486822	0.27204	0.68332	9.30474e-05	neutral	Adverse bivariate loci
1624	11	11632651	12470449	1	-0.514381	-0.69186	-0.32772	8.51078e-06	Adverse bivariate loci	Adverse bivariate loci	1	0.444769	0.25576	0.64296	1.55852e-05	Adverse bivariate loci	Adverse bivariate loci	1	0.489606	0.32716	0.63968	1.64306e-06	Adverse bivariate loci	Adverse bivariate loci
1625	11	12470450	13364727	1	-0.405195	-0.56407	-0.23084	6.85027e-05	neutral	Adverse bivariate loci	1	0.00757011	-0.24319	0.24831	0.950331	neutral	neutral	1	0.545589	0.39481	0.68905	3.17471e-08	Adverse bivariate loci	Adverse bivariate loci
1626	11	13364728	15126767	1	0.10536	-0.1038	0.35615	0.337972	neutral	neutral	N/A	N/A	N/A	N/A	N/A	N/A	N/A	1	0.175358	-0.05148	0.37262	0.110919	neutral	neutral
1627	11	15126768	16383386	1	0.159407	-0.09466	0.4799	0.237817	neutral	neutral	1	0.0440701	-0.19357	0.28536	0.713638	neutral	neutral	1	0.140955	-0.11998	0.36478	0.274289	neutral	neutral
1628	11	16383387	17583948	1	-0.273157	-0.45494	-0.06971	0.0111424	neutral	Adverse bivariate loci	N/A	N/A	N/A	N/A	N/A	N/A	N/A	N/A	N/A	N/A	N/A	N/A	N/A	N/A
1629	11	17583949	18740267	1	-0.45258	-0.61663	-0.2708	2.10968e-05	Adverse bivariate loci	Adverse bivariate loci	1	0.00918398	-0.2583	0.2682	0.943363	neutral	neutral	1	0.279257	0.06704	0.46983	0.0117876	neutral	Adverse bivariate loci
1630	11	18740268	19780784	1	-0.553789	-0.74669	-0.3531	1.29864e-05	Adverse bivariate loci	Adverse bivariate loci	N/A	N/A	N/A	N/A	N/A	N/A	N/A	N/A	N/A	N/A	N/A	N/A	N/A	N/A
1631	11	19780785	20686336	1	-0.61402	-0.81488	-0.41675	2.62801e-06	Adverse bivariate loci	Adverse bivariate loci	1	-0.283435	-0.58931	-0.01678	0.0389587	neutral	Protective bivariate loci	1	0.208997	-0.04048	0.42221	0.0955917	neutral	neutral
1632	11	20686337	21442722	1	-0.55773	-0.82567	-0.29211	0.000720608	neutral	Adverse bivariate loci	1	0.0866703	-0.23834	0.4085	0.578451	neutral	neutral	1	0.473791	0.22659	0.70536	0.00129586	neutral	Adverse bivariate loci
1633	11	21442723	22368743	1	-0.460839	-0.69035	-0.21028	0.00125897	neutral	Adverse bivariate loci	N/A	N/A	N/A	N/A	N/A	N/A	N/A	1	0.0659583	-0.22645	0.30072	0.621426	neutral	neutral
1634	11	22368744	23164544	1	-0.146272	-0.41182	0.18302	0.333547	neutral	neutral	N/A	N/A	N/A	N/A	N/A	N/A	N/A	1	0.446652	0.1841	0.68455	0.00304111	neutral	Adverse bivariate loci
1635	11	23164545	24091272	1	-0.158819	-0.42713	0.16423	0.293263	neutral	neutral	N/A	N/A	N/A	N/A	N/A	N/A	N/A	1	-0.270654	-0.6792	0.01775	0.0799706	neutral	neutral
1636	11	24091273	24892439	N/A	N/A	N/A	N/A	N/A	N/A	N/A	N/A	N/A	N/A	N/A	N/A	N/A	N/A	N/A	N/A	N/A	N/A	N/A	N/A	N/A
1637	11	24892440	25662918	1	-0.741477	-1	-0.47906	7.98306e-05	neutral	Adverse bivariate loci	N/A	N/A	N/A	N/A	N/A	N/A	N/A	N/A	N/A	N/A	N/A	N/A	N/A	N/A
1638	11	25662919	26356980	1	-0.610918	-0.8876	-0.32565	0.000519863	neutral	Adverse bivariate loci	N/A	N/A	N/A	N/A	N/A	N/A	N/A	1	0.424461	0.15822	0.66487	0.00350832	neutral	Adverse bivariate loci
1639	11	26356981	27018307	1	-0.292523	-0.54673	0.0067	0.0565688	neutral	neutral	N/A	N/A	N/A	N/A	N/A	N/A	N/A	1	0.228495	-0.10802	0.5103	0.161548	neutral	neutral
1640	11	27018308	28577718	1	-0.679328	-0.77593	-0.58264	3.18528e-19	Adverse bivariate loci	Adverse bivariate loci	N/A	N/A	N/A	N/A	N/A	N/A	N/A	1	0.679154	0.54049	0.8229	5.17866e-13	Adverse bivariate loci	Adverse bivariate loci
1641	11	28577719	29530460	1	-0.522371	-0.68046	-0.35403	1.0553e-06	Adverse bivariate loci	Adverse bivariate loci	N/A	N/A	N/A	N/A	N/A	N/A	N/A	1	0.336097	0.09184	0.56069	0.00944465	neutral	Adverse bivariate loci
1642	11	29530461	30570129	1	-0.684185	-0.82006	-0.54385	3.76999e-11	Adverse bivariate loci	Adverse bivariate loci	1	-0.117015	-0.36586	0.1226	0.335067	neutral	neutral	1	0.454317	0.22828	0.66243	0.000397954	neutral	Adverse bivariate loci
1643	11	30570130	32065771	1	-0.397638	-0.60985	-0.16227	0.00301587	neutral	Adverse bivariate loci	N/A	N/A	N/A	N/A	N/A	N/A	N/A	N/A	N/A	N/A	N/A	N/A	N/A	N/A
1644	11	32065772	32830422	1	-0.250714	-0.4818	0.02208	0.0676065	neutral	neutral	N/A	N/A	N/A	N/A	N/A	N/A	N/A	1	0.133371	-0.22057	0.4075	0.396206	neutral	neutral
1645	11	32830423	33905327	1	-0.579129	-0.75441	-0.40067	9.57032e-07	Adverse bivariate loci	Adverse bivariate loci	N/A	N/A	N/A	N/A	N/A	N/A	N/A	1	0.534673	0.31958	0.73907	9.25386e-05	neutral	Adverse bivariate loci
1646	11	33905328	34672697	1	-0.303365	-0.47912	-0.11133	0.00411801	neutral	Adverse bivariate loci	N/A	N/A	N/A	N/A	N/A	N/A	N/A	1	0.490158	0.25663	0.70745	0.000476041	neutral	Adverse bivariate loci
1647	11	34672698	35500367	N/A	N/A	N/A	N/A	N/A	N/A	N/A	N/A	N/A	N/A	N/A	N/A	N/A	N/A	1	0.217842	-0.20472	0.53449	0.251313	neutral	neutral
1648	11	35500368	36331189	1	-0.172652	-0.43317	0.14156	0.249643	neutral	neutral	N/A	N/A	N/A	N/A	N/A	N/A	N/A	1	0.23492	-0.05623	0.48892	0.0996048	neutral	neutral
1649	11	36331190	37119024	1	-0.0142584	-0.29688	0.34827	0.928546	neutral	neutral	1	-0.259424	-0.61774	0.05646	0.10946	neutral	neutral	1	-0.276848	-0.66573	0.00667	0.0674608	neutral	neutral
1650	11	37119025	37953086	1	-0.290197	-0.61923	0.13264	0.138613	neutral	neutral	N/A	N/A	N/A	N/A	N/A	N/A	N/A	N/A	N/A	N/A	N/A	N/A	N/A	N/A
1651	11	37953087	39329140	N/A	N/A	N/A	N/A	N/A	N/A	N/A	N/A	N/A	N/A	N/A	N/A	N/A	N/A	N/A	N/A	N/A	N/A	N/A	N/A	N/A
1652	11	39329141	40362940	1	-0.506526	-0.73456	-0.26339	0.000478837	neutral	Adverse bivariate loci	N/A	N/A	N/A	N/A	N/A	N/A	N/A	1	0.573481	0.32232	0.81338	0.000148693	neutral	Adverse bivariate loci
1653	11	40362941	41603195	1	-0.31162	-0.62601	0.07387	0.0966683	neutral	neutral	N/A	N/A	N/A	N/A	N/A	N/A	N/A	1	-0.227683	-0.69308	0.09864	0.182881	neutral	neutral
1654	11	41603196	42858197	1	-0.42024	-0.66972	-0.13674	0.00665365	neutral	Adverse bivariate loci	N/A	N/A	N/A	N/A	N/A	N/A	N/A	1	0.454707	0.2072	0.68265	0.00155431	neutral	Adverse bivariate loci
1655	11	42858198	43949377	1	-0.557227	-0.71009	-0.3979	6.39861e-08	Adverse bivariate loci	Adverse bivariate loci	1	0.469595	0.23859	0.74225	0.000147704	neutral	Adverse bivariate loci	1	0.527495	0.34301	0.71042	3.50186e-06	Adverse bivariate loci	Adverse bivariate loci
1656	11	43949378	45019559	N/A	N/A	N/A	N/A	N/A	N/A	N/A	N/A	N/A	N/A	N/A	N/A	N/A	N/A	1	0.526981	0.34004	0.69485	5.50596e-06	Adverse bivariate loci	Adverse bivariate loci
1657	11	45019560	46316005	1	-0.471956	-0.58532	-0.35038	4.29909e-10	Adverse bivariate loci	Adverse bivariate loci	N/A	N/A	N/A	N/A	N/A	N/A	N/A	1	0.40383	0.25925	0.53801	3.1779e-06	Adverse bivariate loci	Adverse bivariate loci
1658	11	46316006	48066366	1	-0.556507	-0.64109	-0.46714	1.75902e-21	Adverse bivariate loci	Adverse bivariate loci	N/A	N/A	N/A	N/A	N/A	N/A	N/A	1	0.443117	0.32323	0.55538	1.03049e-09	Adverse bivariate loci	Adverse bivariate loci
1659	11	48066367	48765366	1	-0.491594	-0.62624	-0.34566	1.35081e-08	Adverse bivariate loci	Adverse bivariate loci	N/A	N/A	N/A	N/A	N/A	N/A	N/A	1	0.535751	0.3614	0.69036	1.07974e-06	Adverse bivariate loci	Adverse bivariate loci
1660	11	48765367	49386071	1	-0.545677	-0.66819	-0.41474	9.90176e-11	Adverse bivariate loci	Adverse bivariate loci	N/A	N/A	N/A	N/A	N/A	N/A	N/A	1	0.595853	0.43947	0.73324	1.89816e-08	Adverse bivariate loci	Adverse bivariate loci
1661	11	49386072	50217008	1	-0.587926	-0.74664	-0.42487	4.72543e-08	Adverse bivariate loci	Adverse bivariate loci	N/A	N/A	N/A	N/A	N/A	N/A	N/A	1	0.65925	0.47327	0.8233	4.18466e-07	Adverse bivariate loci	Adverse bivariate loci
1662	11	50217009	51098366	1	-0.558149	-0.7047	-0.40162	2.44459e-07	Adverse bivariate loci	Adverse bivariate loci	N/A	N/A	N/A	N/A	N/A	N/A	N/A	1	0.611203	0.42612	0.77706	1.56673e-06	Adverse bivariate loci	Adverse bivariate loci
1663	11	51098367	51581595	1	-0.540166	-0.71375	-0.35255	2.40532e-06	Adverse bivariate loci	Adverse bivariate loci	N/A	N/A	N/A	N/A	N/A	N/A	N/A	1	0.750357	0.56597	0.92427	2.41377e-07	Adverse bivariate loci	Adverse bivariate loci
1664	11	51581596	55477633	1	-0.501258	-0.66386	-0.32647	2.76801e-06	Adverse bivariate loci	Adverse bivariate loci	N/A	N/A	N/A	N/A	N/A	N/A	N/A	1	0.681368	0.49923	0.85133	4.29023e-07	Adverse bivariate loci	Adverse bivariate loci
1665	11	55477634	55947452	1	-0.61263	-0.83347	-0.39933	1.04006e-05	Adverse bivariate loci	Adverse bivariate loci	N/A	N/A	N/A	N/A	N/A	N/A	N/A	1	0.666455	0.42085	0.90078	0.000119613	neutral	Adverse bivariate loci
1666	11	55947453	56623494	1	-0.564551	-0.73607	-0.39105	3.67416e-07	Adverse bivariate loci	Adverse bivariate loci	N/A	N/A	N/A	N/A	N/A	N/A	N/A	1	0.66951	0.46995	0.85973	1.15305e-06	Adverse bivariate loci	Adverse bivariate loci
1667	11	56623495	57675986	1	-0.535487	-0.6405	-0.42378	1.38363e-13	Adverse bivariate loci	Adverse bivariate loci	N/A	N/A	N/A	N/A	N/A	N/A	N/A	1	0.56504	0.43501	0.68829	1.02523e-10	Adverse bivariate loci	Adverse bivariate loci
1668	11	57675987	58452708	1	-0.216442	-0.47004	0.06636	0.123029	neutral	neutral	N/A	N/A	N/A	N/A	N/A	N/A	N/A	1	0.167398	-0.19072	0.4551	0.311514	neutral	neutral
1669	11	58452709	59256232	1	0.0239599	-0.29468	0.45047	0.890323	neutral	neutral	N/A	N/A	N/A	N/A	N/A	N/A	N/A	1	0.159324	-0.20085	0.4428	0.340016	neutral	neutral
1670	11	59256233	60515105	1	-0.38849	-0.57374	-0.17515	0.000860288	neutral	Adverse bivariate loci	N/A	N/A	N/A	N/A	N/A	N/A	N/A	1	0.517672	0.29794	0.71221	7.97597e-05	neutral	Adverse bivariate loci
1671	11	60515106	61717117	1	-0.39186	-0.49109	-0.28562	1.74825e-10	Adverse bivariate loci	Adverse bivariate loci	1	0.0357574	-0.13596	0.20433	0.679434	neutral	neutral	1	0.310219	0.19004	0.42424	3.85472e-06	Adverse bivariate loci	Adverse bivariate loci
1672	11	61717118	62800368	1	-0.339732	-0.51459	-0.14418	0.0012081	neutral	Adverse bivariate loci	1	-0.148413	-0.42937	0.11261	0.273178	neutral	neutral	1	0.260879	0.05378	0.44876	0.0148425	neutral	Adverse bivariate loci
1673	11	62800369	64594822	1	-0.414	-0.53598	-0.28042	1.86132e-07	Adverse bivariate loci	Adverse bivariate loci	1	-0.16491	-0.41436	0.07206	0.165122	neutral	neutral	1	0.237412	0.09589	0.36769	0.00173849	neutral	Adverse bivariate loci
1674	11	64594823	66782661	1	-0.56578	-0.66527	-0.45928	2.30686e-15	Adverse bivariate loci	Adverse bivariate loci	1	-0.168596	-0.37115	0.02782	0.0897157	neutral	neutral	1	0.41906	0.29156	0.53914	5.34601e-08	Adverse bivariate loci	Adverse bivariate loci
1675	11	66782662	68000949	1	-0.491414	-0.6273	-0.34922	6.90806e-08	Adverse bivariate loci	Adverse bivariate loci	1	0.113038	-0.12815	0.35047	0.350373	neutral	neutral	1	0.403347	0.22587	0.56333	7.90052e-05	neutral	Adverse bivariate loci
1676	11	68000950	68887344	1	-0.301022	-0.50093	-0.07723	0.00992887	neutral	Adverse bivariate loci	1	0.592755	0.27204	1	0.00104643	neutral	Adverse bivariate loci	1	0.346964	0.1069	0.55114	0.00689455	neutral	Adverse bivariate loci
1677	11	68887345	69713996	1	-0.0195325	-0.19252	0.17375	0.833134	neutral	neutral	1	0.24509	0.03474	0.47049	0.0265807	neutral	Adverse bivariate loci	1	-0.132703	-0.33944	0.05263	0.170926	neutral	neutral
1678	11	69713997	71242834	1	-0.374252	-0.56593	-0.16861	0.00100686	neutral	Adverse bivariate loci	N/A	N/A	N/A	N/A	N/A	N/A	N/A	1	0.120046	-0.14457	0.34574	0.341605	neutral	neutral
1679	11	71242835	72875068	1	-0.164364	-0.4251	0.16209	0.284046	neutral	neutral	N/A	N/A	N/A	N/A	N/A	N/A	N/A	1	0.420281	0.09722	0.69768	0.0141255	neutral	Adverse bivariate loci
1680	11	72875069	74399331	N/A	N/A	N/A	N/A	N/A	N/A	N/A	N/A	N/A	N/A	N/A	N/A	N/A	N/A	N/A	N/A	N/A	N/A	N/A	N/A	N/A
1681	11	74399332	75445253	1	-0.14749	-0.33318	0.06094	0.153806	neutral	neutral	N/A	N/A	N/A	N/A	N/A	N/A	N/A	N/A	N/A	N/A	N/A	N/A	N/A	N/A
1682	11	75445254	76518906	1	-0.542177	-0.65557	-0.42026	4.21633e-12	Adverse bivariate loci	Adverse bivariate loci	N/A	N/A	N/A	N/A	N/A	N/A	N/A	1	0.594764	0.41437	0.76624	4.2685e-07	Adverse bivariate loci	Adverse bivariate loci
1683	11	76518907	77719870	1	-0.774038	-0.90574	-0.64008	1.6119e-13	Adverse bivariate loci	Adverse bivariate loci	N/A	N/A	N/A	N/A	N/A	N/A	N/A	1	0.819809	0.67344	0.97412	9.32141e-12	Adverse bivariate loci	Adverse bivariate loci
1684	11	77719871	78912252	1	-0.432817	-0.66605	-0.17815	0.00284877	neutral	Adverse bivariate loci	1	0.187907	-0.06645	0.45104	0.14813	neutral	neutral	1	0.54131	0.36073	0.70644	1.84627e-06	Adverse bivariate loci	Adverse bivariate loci
1685	11	78912253	79802286	1	-0.476358	-0.64472	-0.28962	1.83372e-05	Adverse bivariate loci	Adverse bivariate loci	N/A	N/A	N/A	N/A	N/A	N/A	N/A	1	0.506395	0.32472	0.67885	6.01536e-06	Adverse bivariate loci	Adverse bivariate loci
1686	11	79802287	80726012	1	-0.298306	-0.52431	-0.03114	0.0294551	neutral	Adverse bivariate loci	N/A	N/A	N/A	N/A	N/A	N/A	N/A	1	0.587922	0.31292	0.85442	0.000682957	neutral	Adverse bivariate loci
1687	11	80726013	81658298	1	-0.514621	-0.76111	-0.24954	0.00107626	neutral	Adverse bivariate loci	N/A	N/A	N/A	N/A	N/A	N/A	N/A	N/A	N/A	N/A	N/A	N/A	N/A	N/A
1688	11	81658299	82833181	1	-0.398751	-0.62247	-0.14474	0.00472421	neutral	Adverse bivariate loci	1	0.0422989	-0.30457	0.38831	0.802812	neutral	neutral	1	0.686141	0.42801	0.94736	5.44632e-05	neutral	Adverse bivariate loci
1689	11	82833182	83677773	1	-0.549395	-0.76316	-0.31107	0.000129284	neutral	Adverse bivariate loci	N/A	N/A	N/A	N/A	N/A	N/A	N/A	1	0.316421	-0.0098	0.58898	0.0564627	neutral	neutral
1690	11	83677774	84613229	1	-0.183483	-0.43942	0.122	0.21418	neutral	neutral	N/A	N/A	N/A	N/A	N/A	N/A	N/A	N/A	N/A	N/A	N/A	N/A	N/A	N/A
1691	11	84613230	85869059	1	-0.352133	-0.56897	-0.11446	0.00757889	neutral	Adverse bivariate loci	N/A	N/A	N/A	N/A	N/A	N/A	N/A	1	0.488476	0.25056	0.72008	0.000383138	neutral	Adverse bivariate loci
1692	11	85869060	86629333	1	-0.454395	-0.63701	-0.26125	0.000101608	neutral	Adverse bivariate loci	N/A	N/A	N/A	N/A	N/A	N/A	N/A	1	0.451751	0.22078	0.66778	0.000815017	neutral	Adverse bivariate loci
1693	11	86629334	87676870	1	-0.439382	-0.65568	-0.20308	0.00110796	neutral	Adverse bivariate loci	N/A	N/A	N/A	N/A	N/A	N/A	N/A	N/A	N/A	N/A	N/A	N/A	N/A	N/A
1694	11	87676871	88359287	1	-0.388111	-0.60495	-0.12831	0.00581279	neutral	Adverse bivariate loci	N/A	N/A	N/A	N/A	N/A	N/A	N/A	1	0.50457	0.20425	0.77949	0.00359893	neutral	Adverse bivariate loci
1695	11	88359288	89209738	1	-0.785333	-1	-0.53031	3.21612e-05	neutral	Adverse bivariate loci	N/A	N/A	N/A	N/A	N/A	N/A	N/A	1	0.657796	0.37102	0.94397	0.000405668	neutral	Adverse bivariate loci
1696	11	89209739	90199932	1	-0.474149	-0.76737	-0.1347	0.0104222	neutral	Adverse bivariate loci	N/A	N/A	N/A	N/A	N/A	N/A	N/A	N/A	N/A	N/A	N/A	N/A	N/A	N/A
1697	11	90199933	90967061	1	-0.257346	-0.57461	0.13445	0.1657	neutral	neutral	N/A	N/A	N/A	N/A	N/A	N/A	N/A	N/A	N/A	N/A	N/A	N/A	N/A	N/A
1698	11	90967062	92209168	1	-0.198732	-0.48016	0.14187	0.230797	neutral	neutral	N/A	N/A	N/A	N/A	N/A	N/A	N/A	1	0.240543	-0.1425	0.53993	0.187392	neutral	neutral
1699	11	92209169	93576641	1	-0.407501	-0.58725	-0.20951	0.000321746	neutral	Adverse bivariate loci	1	-0.16037	-0.44732	0.10101	0.22848	neutral	neutral	1	0.580253	0.3844	0.76242	1.80825e-06	Adverse bivariate loci	Adverse bivariate loci
1700	11	93576642	94384535	1	-0.426425	-0.67403	-0.13666	0.00663808	neutral	Adverse bivariate loci	N/A	N/A	N/A	N/A	N/A	N/A	N/A	1	0.76311	0.51522	1	2.1497e-05	Adverse bivariate loci	Adverse bivariate loci
1701	11	94384536	95327210	1	-0.190545	-0.347	-0.0138	0.0346958	neutral	Adverse bivariate loci	1	0.114158	-0.15315	0.37891	0.389915	neutral	neutral	1	0.0982546	-0.14499	0.30738	0.401686	neutral	neutral
1702	11	95327211	96150134	1	-0.352378	-0.50562	-0.17945	0.000175708	neutral	Adverse bivariate loci	1	0.00699596	-0.2587	0.26928	0.957165	neutral	neutral	1	0.422028	0.24571	0.58172	3.33637e-05	neutral	Adverse bivariate loci
1703	11	96150135	97091671	1	0.0492488	-0.25634	0.45529	0.764559	neutral	neutral	N/A	N/A	N/A	N/A	N/A	N/A	N/A	1	0.234574	-0.14717	0.53448	0.191793	neutral	neutral
1704	11	97091672	98145570	1	-0.48449	-0.72184	-0.23038	0.00129624	neutral	Adverse bivariate loci	N/A	N/A	N/A	N/A	N/A	N/A	N/A	N/A	N/A	N/A	N/A	N/A	N/A	N/A
1705	11	98145571	98929380	1	-0.598582	-0.82483	-0.34901	9.04307e-05	neutral	Adverse bivariate loci	N/A	N/A	N/A	N/A	N/A	N/A	N/A	1	0.600466	0.34412	0.84777	0.000229325	neutral	Adverse bivariate loci
1706	11	98929381	99619347	N/A	N/A	N/A	N/A	N/A	N/A	N/A	N/A	N/A	N/A	N/A	N/A	N/A	N/A	N/A	N/A	N/A	N/A	N/A	N/A	N/A
1707	11	99619348	100423901	N/A	N/A	N/A	N/A	N/A	N/A	N/A	N/A	N/A	N/A	N/A	N/A	N/A	N/A	N/A	N/A	N/A	N/A	N/A	N/A	N/A
1708	11	100423902	101152831	1	-0.456555	-0.74699	-0.13077	0.0102363	neutral	Adverse bivariate loci	1	0.12357	-0.26772	0.52956	0.519921	neutral	neutral	1	0.497391	0.1418	0.8189	0.0122801	neutral	Adverse bivariate loci
1709	11	101152832	101881252	1	0.214292	-0.13304	0.71131	0.249398	neutral	neutral	N/A	N/A	N/A	N/A	N/A	N/A	N/A	N/A	N/A	N/A	N/A	N/A	N/A	N/A
1710	11	101881253	102671665	1	-0.193666	-0.38145	0.01973	0.0740663	neutral	neutral	N/A	N/A	N/A	N/A	N/A	N/A	N/A	1	0.664631	0.46902	0.87005	1.08975e-06	Adverse bivariate loci	Adverse bivariate loci
1711	11	102671666	103495635	1	-0.367543	-0.61202	-0.08007	0.0139548	neutral	Adverse bivariate loci	N/A	N/A	N/A	N/A	N/A	N/A	N/A	1	0.366156	0.05052	0.63825	0.0283758	neutral	Adverse bivariate loci
1712	11	103495636	104875270	1	-0.355554	-0.57706	-0.1001	0.00959669	neutral	Adverse bivariate loci	N/A	N/A	N/A	N/A	N/A	N/A	N/A	N/A	N/A	N/A	N/A	N/A	N/A	N/A
1713	11	104875271	105932282	1	-0.650959	-0.88818	-0.39813	5.96641e-05	neutral	Adverse bivariate loci	N/A	N/A	N/A	N/A	N/A	N/A	N/A	1	0.676534	0.45251	0.89972	1.25928e-05	Adverse bivariate loci	Adverse bivariate loci
1714	11	105932283	107054024	N/A	N/A	N/A	N/A	N/A	N/A	N/A	N/A	N/A	N/A	N/A	N/A	N/A	N/A	1	0.702455	0.47448	0.96572	6.59559e-06	Adverse bivariate loci	Adverse bivariate loci
1715	11	107054025	107846824	1	-0.701162	-0.86853	-0.53038	1.29072e-08	Adverse bivariate loci	Adverse bivariate loci	N/A	N/A	N/A	N/A	N/A	N/A	N/A	1	0.583342	0.38173	0.77203	1.21108e-05	Adverse bivariate loci	Adverse bivariate loci
1716	11	107846825	109891837	1	-0.428316	-0.63313	-0.20215	0.000830031	neutral	Adverse bivariate loci	N/A	N/A	N/A	N/A	N/A	N/A	N/A	1	0.214516	-0.05983	0.44705	0.110097	neutral	neutral
1717	11	109891838	111117780	1	-0.602557	-0.83481	-0.35909	6.88739e-05	neutral	Adverse bivariate loci	N/A	N/A	N/A	N/A	N/A	N/A	N/A	1	0.705975	0.44606	0.97193	4.93748e-05	neutral	Adverse bivariate loci
1718	11	111117781	112755446	1	-0.659197	-0.88167	-0.45528	1.43986e-06	Adverse bivariate loci	Adverse bivariate loci	1	-0.0430834	-0.43678	0.33667	0.816683	neutral	neutral	1	0.349026	0.09939	0.57635	0.0078049	neutral	Adverse bivariate loci
1719	11	112755447	113889019	1	-0.554818	-0.70761	-0.39735	6.72108e-08	Adverse bivariate loci	Adverse bivariate loci	1	-0.0298004	-0.2408	0.17611	0.775977	neutral	neutral	1	0.540704	0.39548	0.67967	1.14884e-08	Adverse bivariate loci	Adverse bivariate loci
1720	11	113889020	114742317	1	-0.538276	-0.67744	-0.39305	1.26605e-08	Adverse bivariate loci	Adverse bivariate loci	N/A	N/A	N/A	N/A	N/A	N/A	N/A	1	0.390962	0.23872	0.53002	1.06519e-05	Adverse bivariate loci	Adverse bivariate loci
1721	11	114742318	116247377	1	-0.322684	-0.49058	-0.13824	0.0016542	neutral	Adverse bivariate loci	N/A	N/A	N/A	N/A	N/A	N/A	N/A	1	-0.0188792	-0.26135	0.18131	0.861732	neutral	neutral
1722	11	116247378	117295641	1	-0.121835	-0.22019	-0.02253	0.0184979	neutral	Adverse bivariate loci	1	0.0857522	-0.044	0.21175	0.190553	neutral	neutral	1	0.00627962	-0.09265	0.10395	0.900837	neutral	neutral
1723	11	117295642	118901213	1	-0.555252	-0.68669	-0.42213	1.8564e-10	Adverse bivariate loci	Adverse bivariate loci	1	-0.372924	-0.69236	-0.08835	0.00863389	neutral	Protective bivariate loci	1	0.27526	0.12971	0.41537	0.000407436	neutral	Adverse bivariate loci
1724	11	118901214	120064528	1	-0.386225	-0.51342	-0.24789	1.68255e-06	Adverse bivariate loci	Adverse bivariate loci	N/A	N/A	N/A	N/A	N/A	N/A	N/A	1	0.21336	0.03203	0.37494	0.0235444	neutral	Adverse bivariate loci
1725	11	120064529	121208186	1	-0.630418	-0.8022	-0.45204	1.51628e-07	Adverse bivariate loci	Adverse bivariate loci	N/A	N/A	N/A	N/A	N/A	N/A	N/A	1	0.440885	0.24164	0.62343	0.000141907	neutral	Adverse bivariate loci
1726	11	121208187	122589224	1	0.0265064	-0.10207	0.1637	0.69276	neutral	neutral	1	0.177469	0.00268	0.35691	0.0453794	neutral	Adverse bivariate loci	1	0.484237	0.30953	0.6441	2.77063e-06	Adverse bivariate loci	Adverse bivariate loci
1727	11	122589225	123398882	1	-0.280443	-0.45641	-0.08541	0.00703193	neutral	Adverse bivariate loci	1	0.221793	-0.0348	0.4835	0.0929854	neutral	neutral	1	0.436505	0.20585	0.64335	0.00102056	neutral	Adverse bivariate loci
1728	11	123398883	124403477	1	-0.260376	-0.53737	0.08416	0.120599	neutral	neutral	N/A	N/A	N/A	N/A	N/A	N/A	N/A	1	0.436532	0.16592	0.68542	0.00437024	neutral	Adverse bivariate loci
1729	11	124403478	125266684	1	-0.774773	-0.92377	-0.62102	2.58861e-11	Adverse bivariate loci	Adverse bivariate loci	N/A	N/A	N/A	N/A	N/A	N/A	N/A	1	0.490978	0.26818	0.6936	0.000188018	neutral	Adverse bivariate loci
1730	11	125266685	126304240	1	-0.594064	-0.74508	-0.43573	2.49401e-08	Adverse bivariate loci	Adverse bivariate loci	1	0.0972221	-0.09648	0.28876	0.323079	neutral	neutral	1	0.492176	0.28863	0.67515	5.24051e-05	neutral	Adverse bivariate loci
1731	11	126304241	127306871	1	-0.382499	-0.5289	-0.22716	1.53755e-05	Adverse bivariate loci	Adverse bivariate loci	1	0.212915	-0.04262	0.479	0.0986364	neutral	neutral	1	0.428272	0.19979	0.63708	0.000843812	neutral	Adverse bivariate loci
1732	11	127306872	128262550	1	-0.515968	-0.75823	-0.25544	0.000705007	neutral	Adverse bivariate loci	1	0.0468307	-0.35966	0.44886	0.806929	neutral	neutral	1	0.34187	0.01521	0.6152	0.0391562	neutral	Adverse bivariate loci
1733	11	128262551	129451784	1	-0.38703	-0.58647	-0.1618	0.00187391	neutral	Adverse bivariate loci	1	-0.0722551	-0.3396	0.1874	0.57975	neutral	neutral	N/A	N/A	N/A	N/A	N/A	N/A	N/A
1734	11	129451785	130500783	1	-0.429195	-0.60978	-0.23956	0.000155174	neutral	Adverse bivariate loci	1	0.0466603	-0.22481	0.30693	0.722402	neutral	neutral	1	0.529921	0.2874	0.75818	0.000239533	neutral	Adverse bivariate loci
1735	11	130500784	131424361	1	-0.612828	-0.77422	-0.44458	2.79212e-08	Adverse bivariate loci	Adverse bivariate loci	N/A	N/A	N/A	N/A	N/A	N/A	N/A	1	0.549468	0.34179	0.74494	1.82272e-05	Adverse bivariate loci	Adverse bivariate loci
1736	11	131424362	132584401	1	-0.637126	-0.79593	-0.46821	2.74658e-08	Adverse bivariate loci	Adverse bivariate loci	N/A	N/A	N/A	N/A	N/A	N/A	N/A	1	0.64094	0.42224	0.8609	5.17053e-06	Adverse bivariate loci	Adverse bivariate loci
1737	11	132584402	133521642	1	-0.656996	-0.7693	-0.5433	2.21717e-15	Adverse bivariate loci	Adverse bivariate loci	N/A	N/A	N/A	N/A	N/A	N/A	N/A	1	0.498064	0.33687	0.65854	2.21616e-06	Adverse bivariate loci	Adverse bivariate loci
1738	11	133521643	134351064	1	-0.60577	-0.74126	-0.46439	1.466e-10	Adverse bivariate loci	Adverse bivariate loci	1	0.112143	-0.12175	0.34712	0.329887	neutral	neutral	1	0.619512	0.46146	0.77851	9.30738e-09	Adverse bivariate loci	Adverse bivariate loci
1739	11	134351065	134946450	1	-0.618526	-0.79484	-0.43611	3.80772e-07	Adverse bivariate loci	Adverse bivariate loci	1	-0.236281	-0.55136	0.04553	0.0992466	neutral	neutral	1	0.470987	0.26038	0.6677	0.000151211	neutral	Adverse bivariate loci
1740	12	60317	1078397	1	-0.42628	-0.57246	-0.26569	5.79846e-06	Adverse bivariate loci	Adverse bivariate loci	1	-0.0407814	-0.2538	0.1724	0.70002	neutral	neutral	1	0.401997	0.23377	0.55703	3.40891e-05	neutral	Adverse bivariate loci
1741	12	1078398	1942426	1	-0.799035	-1	-0.58642	3.67473e-07	Adverse bivariate loci	Adverse bivariate loci	1	-0.214526	-0.55946	0.09739	0.179184	neutral	neutral	1	0.694836	0.42263	0.97685	0.000120648	neutral	Adverse bivariate loci
1742	12	1942427	3069506	1	-0.510911	-0.65032	-0.36468	3.86338e-08	Adverse bivariate loci	Adverse bivariate loci	N/A	N/A	N/A	N/A	N/A	N/A	N/A	1	0.553396	0.40531	0.70211	2.2312e-08	Adverse bivariate loci	Adverse bivariate loci
1743	12	3069507	3871114	1	-0.477412	-0.66142	-0.27575	6.13719e-05	neutral	Adverse bivariate loci	1	-0.159254	-0.46176	0.12361	0.270138	neutral	neutral	1	0.109372	-0.12758	0.31729	0.344143	neutral	neutral
1744	12	3871115	4967643	1	-0.457392	-0.63801	-0.26589	9.98172e-05	neutral	Adverse bivariate loci	1	0.11361	-0.15551	0.38746	0.397828	neutral	neutral	1	0.136361	-0.05743	0.30534	0.153661	neutral	neutral
1745	12	4967644	6023700	1	-0.515525	-0.74024	-0.27504	0.000247822	neutral	Adverse bivariate loci	N/A	N/A	N/A	N/A	N/A	N/A	N/A	1	0.557509	0.32817	0.77608	7.65847e-05	neutral	Adverse bivariate loci
1746	12	6023701	6948954	1	-0.254585	-0.44525	-0.04676	0.01662	neutral	Adverse bivariate loci	1	-0.375057	-0.7492	-0.05254	0.0237228	neutral	Protective bivariate loci	1	0.119139	-0.15915	0.34975	0.35858	neutral	neutral
1747	12	6948955	8123317	1	-0.184609	-0.35977	0.00994	0.0633348	neutral	neutral	1	0.0456547	-0.24372	0.32963	0.750159	neutral	neutral	1	0.132916	-0.12086	0.34446	0.264018	neutral	neutral
1748	12	8123318	8760628	1	-0.510529	-0.79967	-0.18444	0.00554965	neutral	Adverse bivariate loci	N/A	N/A	N/A	N/A	N/A	N/A	N/A	1	0.586325	0.2547	0.88679	0.00246847	neutral	Adverse bivariate loci
1749	12	8760629	10176713	1	-0.487946	-0.62873	-0.34069	1.41092e-07	Adverse bivariate loci	Adverse bivariate loci	1	-0.285784	-0.52909	-0.05666	0.0146076	neutral	Protective bivariate loci	1	0.277791	0.06663	0.46439	0.0132418	neutral	Adverse bivariate loci
1750	12	10176714	10946140	N/A	N/A	N/A	N/A	N/A	N/A	N/A	N/A	N/A	N/A	N/A	N/A	N/A	N/A	N/A	N/A	N/A	N/A	N/A	N/A	N/A
1751	12	10946141	11742149	N/A	N/A	N/A	N/A	N/A	N/A	N/A	N/A	N/A	N/A	N/A	N/A	N/A	N/A	N/A	N/A	N/A	N/A	N/A	N/A	N/A
1752	12	11742150	12721874	1	-0.332075	-0.51349	-0.12654	0.00275635	neutral	Adverse bivariate loci	1	0.301186	0.05337	0.55299	0.0162735	neutral	Adverse bivariate loci	1	0.413989	0.22571	0.5889	0.00012898	neutral	Adverse bivariate loci
1753	12	12721875	13559527	1	-0.446656	-0.60723	-0.27585	1.2873e-05	Adverse bivariate loci	Adverse bivariate loci	1	0.189313	-0.02971	0.40928	0.0904463	neutral	neutral	1	0.277257	0.09826	0.43796	0.00391607	neutral	Adverse bivariate loci
1754	12	13559528	14656849	1	-0.561515	-0.72893	-0.39106	5.57314e-07	Adverse bivariate loci	Adverse bivariate loci	N/A	N/A	N/A	N/A	N/A	N/A	N/A	1	0.456975	0.25376	0.64307	0.000108602	neutral	Adverse bivariate loci
1755	12	14656850	16136742	1	-0.326369	-0.5021	-0.12709	0.00242654	neutral	Adverse bivariate loci	N/A	N/A	N/A	N/A	N/A	N/A	N/A	1	0.466405	0.28883	0.6252	7.94371e-06	Adverse bivariate loci	Adverse bivariate loci
1756	12	16136743	17374895	1	-0.675887	-0.77421	-0.5727	2.06816e-18	Adverse bivariate loci	Adverse bivariate loci	N/A	N/A	N/A	N/A	N/A	N/A	N/A	1	0.703027	0.58413	0.81777	6.79287e-16	Adverse bivariate loci	Adverse bivariate loci
1757	12	17374896	18470023	1	-0.670518	-0.88015	-0.46306	3.5287e-06	Adverse bivariate loci	Adverse bivariate loci	N/A	N/A	N/A	N/A	N/A	N/A	N/A	N/A	N/A	N/A	N/A	N/A	N/A	N/A
1758	12	18470024	19532765	1	-0.687469	-0.93179	-0.46752	4.93836e-06	Adverse bivariate loci	Adverse bivariate loci	N/A	N/A	N/A	N/A	N/A	N/A	N/A	1	0.647567	0.44367	0.84493	1.7065e-06	Adverse bivariate loci	Adverse bivariate loci
1759	12	19532766	20074930	1	-0.452188	-0.73719	-0.12396	0.0118121	neutral	Adverse bivariate loci	1	0.149076	-0.20885	0.51395	0.39401	neutral	neutral	1	0.473894	0.19148	0.73151	0.0035179	neutral	Adverse bivariate loci
1760	12	20074931	20866285	1	-0.134771	-0.27457	0.01523	0.0743802	neutral	neutral	1	-0.0427581	-0.26812	0.16956	0.694102	neutral	neutral	1	0.163858	0.01808	0.29723	0.0283741	neutral	Adverse bivariate loci
1761	12	20866286	21572252	1	-0.072491	-0.33441	0.25785	0.620416	neutral	neutral	N/A	N/A	N/A	N/A	N/A	N/A	N/A	1	0.175128	-0.06592	0.38519	0.135692	neutral	neutral
1762	12	21572253	22928055	1	-0.272281	-0.41658	-0.11217	0.00175137	neutral	Adverse bivariate loci	N/A	N/A	N/A	N/A	N/A	N/A	N/A	1	0.416309	0.24903	0.56737	1.48563e-05	Adverse bivariate loci	Adverse bivariate loci
1763	12	22928056	23923798	1	-0.695607	-0.85368	-0.53158	1.66458e-09	Adverse bivariate loci	Adverse bivariate loci	1	-0.0081812	-0.2746	0.24671	0.950472	neutral	neutral	1	0.216494	0.00227	0.40543	0.0509108	neutral	neutral
1764	12	23923799	25058714	1	-0.141818	-0.36074	0.10734	0.258117	neutral	neutral	N/A	N/A	N/A	N/A	N/A	N/A	N/A	1	0.381979	0.15209	0.58221	0.00283521	neutral	Adverse bivariate loci
1765	12	25058715	25990813	1	-0.258462	-0.46623	-0.01046	0.0379397	neutral	Adverse bivariate loci	1	-0.584153	-0.95139	-0.28651	0.000157706	neutral	Protective bivariate loci	1	-0.0891588	-0.4306	0.16885	0.526823	neutral	neutral
1766	12	25990814	26958056	1	0.0588485	-0.15399	0.31606	0.604902	neutral	neutral	1	0.274666	0.03999	0.51763	0.0219119	neutral	Adverse bivariate loci	1	0.248802	0.01032	0.46005	0.0472573	neutral	Adverse bivariate loci
1767	12	26958057	27797262	1	-0.523785	-0.70393	-0.32715	1.81101e-05	Adverse bivariate loci	Adverse bivariate loci	N/A	N/A	N/A	N/A	N/A	N/A	N/A	1	0.642959	0.42168	0.85605	8.70803e-06	Adverse bivariate loci	Adverse bivariate loci
1768	12	27797263	28753585	N/A	N/A	N/A	N/A	N/A	N/A	N/A	N/A	N/A	N/A	N/A	N/A	N/A	N/A	1	0.302752	0.04422	0.52002	0.0228766	neutral	Adverse bivariate loci
1769	12	28753586	29647193	N/A	N/A	N/A	N/A	N/A	N/A	N/A	N/A	N/A	N/A	N/A	N/A	N/A	N/A	N/A	N/A	N/A	N/A	N/A	N/A	N/A
1770	12	29647194	30358377	1	-0.284791	-0.58627	0.09581	0.115542	neutral	neutral	N/A	N/A	N/A	N/A	N/A	N/A	N/A	1	0.201076	-0.15492	0.47942	0.224744	neutral	neutral
1771	12	30358378	31067298	1	-0.253285	-0.51792	0.06592	0.112375	neutral	neutral	N/A	N/A	N/A	N/A	N/A	N/A	N/A	N/A	N/A	N/A	N/A	N/A	N/A	N/A
1772	12	31067299	31797152	1	-0.490533	-0.71991	-0.23556	0.000911585	neutral	Adverse bivariate loci	N/A	N/A	N/A	N/A	N/A	N/A	N/A	1	0.405369	0.10379	0.6823	0.0141535	neutral	Adverse bivariate loci
1773	12	31797153	32368905	1	-0.486788	-0.67455	-0.27775	8.15006e-05	neutral	Adverse bivariate loci	1	-0.220236	-0.4961	0.03381	0.0873423	neutral	neutral	N/A	N/A	N/A	N/A	N/A	N/A	N/A
1774	12	32368906	33076722	1	-0.570566	-0.76484	-0.36273	1.38543e-05	Adverse bivariate loci	Adverse bivariate loci	1	0.442471	0.16107	0.77055	0.00305353	neutral	Adverse bivariate loci	N/A	N/A	N/A	N/A	N/A	N/A	N/A
1775	12	33076723	34340495	1	-0.298644	-0.51441	-0.03996	0.0238861	neutral	Adverse bivariate loci	1	0.18439	-0.12459	0.50807	0.242336	neutral	neutral	1	0.503172	0.24088	0.74182	0.0011133	neutral	Adverse bivariate loci
1776	12	34340496	38108284	N/A	N/A	N/A	N/A	N/A	N/A	N/A	N/A	N/A	N/A	N/A	N/A	N/A	N/A	N/A	N/A	N/A	N/A	N/A	N/A	N/A
1777	12	38108285	38746760	N/A	N/A	N/A	N/A	N/A	N/A	N/A	N/A	N/A	N/A	N/A	N/A	N/A	N/A	N/A	N/A	N/A	N/A	N/A	N/A	N/A
1778	12	38746761	40017396	1	-0.498211	-0.71775	-0.25046	0.000526876	neutral	Adverse bivariate loci	N/A	N/A	N/A	N/A	N/A	N/A	N/A	1	0.260076	-0.09101	0.5511	0.130298	neutral	neutral
1779	12	40017397	41198229	1	-0.311132	-0.51724	-0.06499	0.0131774	neutral	Adverse bivariate loci	N/A	N/A	N/A	N/A	N/A	N/A	N/A	1	0.230338	-0.05234	0.47349	0.104819	neutral	neutral
1780	12	41198230	42117736	1	-0.522073	-0.79504	-0.23234	0.00179111	neutral	Adverse bivariate loci	N/A	N/A	N/A	N/A	N/A	N/A	N/A	1	0.183946	-0.18483	0.47854	0.283504	neutral	neutral
1781	12	42117737	43072679	1	-0.454281	-0.63616	-0.25512	0.000123214	neutral	Adverse bivariate loci	N/A	N/A	N/A	N/A	N/A	N/A	N/A	1	0.111794	-0.18289	0.35707	0.408237	neutral	neutral
1782	12	43072680	43980531	1	-0.604818	-0.87273	-0.32533	0.000505897	neutral	Adverse bivariate loci	N/A	N/A	N/A	N/A	N/A	N/A	N/A	1	0.0927774	-0.2851	0.37951	0.578291	neutral	neutral
1783	12	43980532	44923825	N/A	N/A	N/A	N/A	N/A	N/A	N/A	N/A	N/A	N/A	N/A	N/A	N/A	N/A	N/A	N/A	N/A	N/A	N/A	N/A	N/A
1784	12	44923826	46037744	1	-0.728956	-0.93285	-0.52191	1.06383e-06	Adverse bivariate loci	Adverse bivariate loci	N/A	N/A	N/A	N/A	N/A	N/A	N/A	1	0.463292	0.21019	0.68123	0.00114187	neutral	Adverse bivariate loci
1785	12	46037745	47499603	1	-0.0542382	-0.33654	0.30553	0.730579	neutral	neutral	N/A	N/A	N/A	N/A	N/A	N/A	N/A	1	-0.360778	-0.78221	-0.06227	0.0181821	neutral	Protective bivariate loci
1786	12	47499604	48227035	1	-0.548665	-0.71938	-0.37122	1.62694e-06	Adverse bivariate loci	Adverse bivariate loci	1	-0.130152	-0.4421	0.16131	0.372768	neutral	neutral	1	0.307511	0.0801	0.51105	0.0130322	neutral	Adverse bivariate loci
1787	12	48227036	48960265	1	-0.619065	-0.80011	-0.42345	2.07781e-06	Adverse bivariate loci	Adverse bivariate loci	N/A	N/A	N/A	N/A	N/A	N/A	N/A	1	0.411763	0.13811	0.65232	0.00639658	neutral	Adverse bivariate loci
1788	12	48960266	50344346	1	-0.53419	-0.64186	-0.41921	2.64541e-12	Adverse bivariate loci	Adverse bivariate loci	1	0.114461	-0.10264	0.32924	0.283445	neutral	neutral	1	0.513888	0.39451	0.62393	1.31829e-11	Adverse bivariate loci	Adverse bivariate loci
1789	12	50344347	51769419	1	-0.37818	-0.59279	-0.14091	0.00367433	neutral	Adverse bivariate loci	1	0.277422	-0.02588	0.59659	0.0713672	neutral	neutral	1	0.214635	-0.08751	0.46554	0.156007	neutral	neutral
1790	12	51769420	53039987	1	-0.469867	-0.68833	-0.22863	0.000707046	neutral	Adverse bivariate loci	1	-0.107349	-0.44076	0.20903	0.491298	neutral	neutral	1	0.745219	0.51684	1	3.99245e-06	Adverse bivariate loci	Adverse bivariate loci
1791	12	53039988	54371448	1	-0.215088	-0.39148	-0.00894	0.0413443	neutral	Adverse bivariate loci	1	-0.0117297	-0.29002	0.2619	0.932671	neutral	neutral	1	0.178202	-0.06169	0.38481	0.131813	neutral	neutral
1792	12	54371449	55416802	1	-0.434787	-0.56448	-0.29128	4.67835e-07	Adverse bivariate loci	Adverse bivariate loci	1	0.0533974	-0.18754	0.28719	0.649914	neutral	neutral	1	0.335863	0.1496	0.4985	0.000885307	neutral	Adverse bivariate loci
1793	12	55416803	56987105	1	-0.346184	-0.51101	-0.16395	0.000563325	neutral	Adverse bivariate loci	1	-0.0197006	-0.30768	0.25217	0.886663	neutral	neutral	1	0.120069	-0.1183	0.32714	0.302462	neutral	neutral
1794	12	56987106	58748139	1	-0.325113	-0.44176	-0.20006	3.14524e-06	Adverse bivariate loci	Adverse bivariate loci	1	0.0823834	-0.12257	0.27776	0.416948	neutral	neutral	1	0.281678	0.14499	0.40732	0.000164614	neutral	Adverse bivariate loci
1795	12	58748140	60000363	1	-0.407144	-0.64151	-0.14639	0.00503351	neutral	Adverse bivariate loci	N/A	N/A	N/A	N/A	N/A	N/A	N/A	1	0.348748	0.11883	0.54736	0.00423416	neutral	Adverse bivariate loci
1796	12	60000364	61737953	N/A	N/A	N/A	N/A	N/A	N/A	N/A	N/A	N/A	N/A	N/A	N/A	N/A	N/A	N/A	N/A	N/A	N/A	N/A	N/A	N/A
1797	12	61737954	63055936	1	-0.548853	-0.69604	-0.3912	7.57379e-08	Adverse bivariate loci	Adverse bivariate loci	N/A	N/A	N/A	N/A	N/A	N/A	N/A	1	0.408003	0.23443	0.57198	4.99688e-05	neutral	Adverse bivariate loci
1798	12	63055937	63764111	1	-0.169144	-0.39059	0.09817	0.18859	neutral	neutral	N/A	N/A	N/A	N/A	N/A	N/A	N/A	1	0.512134	0.29754	0.70548	6.73134e-05	neutral	Adverse bivariate loci
1799	12	63764112	64403857	N/A	N/A	N/A	N/A	N/A	N/A	N/A	N/A	N/A	N/A	N/A	N/A	N/A	N/A	1	0.631873	0.36097	0.90007	0.000275643	neutral	Adverse bivariate loci
1800	12	64403858	66114643	1	-0.377151	-0.57498	-0.15303	0.00252823	neutral	Adverse bivariate loci	N/A	N/A	N/A	N/A	N/A	N/A	N/A	1	0.137274	-0.11298	0.34918	0.253684	neutral	neutral
1801	12	66114644	67183620	1	-0.135159	-0.41335	0.21478	0.407543	neutral	neutral	N/A	N/A	N/A	N/A	N/A	N/A	N/A	1	0.30123	-0.00723	0.55732	0.0539324	neutral	neutral
1802	12	67183621	68006682	1	-0.218857	-0.4376	0.03781	0.089403	neutral	neutral	1	0.556854	0.27444	0.87523	0.000245009	neutral	Adverse bivariate loci	1	0.581075	0.38432	0.76838	8.12477e-06	Adverse bivariate loci	Adverse bivariate loci
1803	12	68006683	68839661	1	-0.52186	-0.68405	-0.34965	1.67289e-06	Adverse bivariate loci	Adverse bivariate loci	1	0.0700114	-0.17473	0.30543	0.558478	neutral	neutral	1	0.51153	0.29451	0.71237	9.61845e-05	neutral	Adverse bivariate loci
1804	12	68839662	70097805	1	-0.42406	-0.57871	-0.25256	2.52868e-05	neutral	Adverse bivariate loci	N/A	N/A	N/A	N/A	N/A	N/A	N/A	1	0.524774	0.32855	0.70865	1.98123e-05	Adverse bivariate loci	Adverse bivariate loci
1805	12	70097806	71177961	1	-0.511435	-0.7209	-0.28909	0.000140937	neutral	Adverse bivariate loci	N/A	N/A	N/A	N/A	N/A	N/A	N/A	1	0.435922	0.17786	0.6683	0.00256243	neutral	Adverse bivariate loci
1806	12	71177962	71948185	1	-0.69301	-0.86559	-0.51103	8.61496e-08	Adverse bivariate loci	Adverse bivariate loci	N/A	N/A	N/A	N/A	N/A	N/A	N/A	1	0.339181	0.06574	0.56828	0.0186225	neutral	Adverse bivariate loci
1807	12	71948186	73154515	N/A	N/A	N/A	N/A	N/A	N/A	N/A	1	0.189785	-0.05706	0.43688	0.123415	neutral	neutral	1	0.51454	0.32426	0.69379	1.19533e-05	Adverse bivariate loci	Adverse bivariate loci
1808	12	73154516	74080747	1	-0.926331	-1	-0.70653	4.32539e-07	Adverse bivariate loci	Adverse bivariate loci	N/A	N/A	N/A	N/A	N/A	N/A	N/A	N/A	N/A	N/A	N/A	N/A	N/A	N/A
1809	12	74080748	75563968	N/A	N/A	N/A	N/A	N/A	N/A	N/A	N/A	N/A	N/A	N/A	N/A	N/A	N/A	N/A	N/A	N/A	N/A	N/A	N/A	N/A
1810	12	75563969	76524573	N/A	N/A	N/A	N/A	N/A	N/A	N/A	N/A	N/A	N/A	N/A	N/A	N/A	N/A	N/A	N/A	N/A	N/A	N/A	N/A	N/A
1811	12	76524574	77800463	1	-0.44975	-0.64525	-0.2354	0.000250727	neutral	Adverse bivariate loci	N/A	N/A	N/A	N/A	N/A	N/A	N/A	1	-0.0760102	-0.35961	0.15456	0.541853	neutral	neutral
1812	12	77800464	79315178	1	-0.726677	-0.90324	-0.55051	1.36225e-08	Adverse bivariate loci	Adverse bivariate loci	N/A	N/A	N/A	N/A	N/A	N/A	N/A	1	0.51007	0.24815	0.75083	0.000908385	neutral	Adverse bivariate loci
1813	12	79315179	80952472	N/A	N/A	N/A	N/A	N/A	N/A	N/A	N/A	N/A	N/A	N/A	N/A	N/A	N/A	1	0.599623	0.297	0.89903	0.00129582	neutral	Adverse bivariate loci
1814	12	80952473	81843890	1	-0.154009	-0.35974	0.08388	0.189233	neutral	neutral	N/A	N/A	N/A	N/A	N/A	N/A	N/A	1	0.120059	-0.19458	0.38224	0.418684	neutral	neutral
1815	12	81843891	82576129	1	-0.0641797	-0.30614	0.2294	0.631701	neutral	neutral	N/A	N/A	N/A	N/A	N/A	N/A	N/A	N/A	N/A	N/A	N/A	N/A	N/A	N/A
1816	12	82576130	83551125	1	-0.375019	-0.61373	-0.09896	0.0128026	neutral	Adverse bivariate loci	N/A	N/A	N/A	N/A	N/A	N/A	N/A	1	0.319359	0.03829	0.56248	0.0269281	neutral	Adverse bivariate loci
1817	12	83551126	84356775	1	-0.532268	-0.78128	-0.25939	0.00104218	neutral	Adverse bivariate loci	N/A	N/A	N/A	N/A	N/A	N/A	N/A	1	0.682728	0.44679	0.92024	2.39679e-05	Adverse bivariate loci	Adverse bivariate loci
1818	12	84356776	85345631	1	-0.580647	-0.81637	-0.33401	0.000230058	neutral	Adverse bivariate loci	N/A	N/A	N/A	N/A	N/A	N/A	N/A	1	0.694242	0.4699	0.91693	9.03633e-06	Adverse bivariate loci	Adverse bivariate loci
1819	12	85345632	86933476	1	-0.803966	-1	-0.59522	7.91997e-07	Adverse bivariate loci	Adverse bivariate loci	N/A	N/A	N/A	N/A	N/A	N/A	N/A	1	0.264723	-0.1137	0.56945	0.145905	neutral	neutral
1820	12	86933477	88344764	N/A	N/A	N/A	N/A	N/A	N/A	N/A	N/A	N/A	N/A	N/A	N/A	N/A	N/A	N/A	N/A	N/A	N/A	N/A	N/A	N/A
1821	12	88344765	90567001	1	-0.078001	-0.26947	0.13637	0.45115	neutral	neutral	1	0.134596	-0.03165	0.30115	0.120932	neutral	neutral	1	0.369946	0.20735	0.5222	5.44523e-05	neutral	Adverse bivariate loci
1822	12	90567002	92061179	1	-0.1489	-0.31947	0.03909	0.116563	neutral	neutral	1	0.0340541	-0.19434	0.255	0.762421	neutral	neutral	1	0.336792	0.16634	0.48616	0.000249813	neutral	Adverse bivariate loci
1823	12	92061180	93487547	1	-0.719476	-0.97517	-0.50469	6.73907e-07	Adverse bivariate loci	Adverse bivariate loci	1	-0.599101	-1	-0.25387	0.000971664	neutral	Protective bivariate loci	N/A	N/A	N/A	N/A	N/A	N/A	N/A
1824	12	93487548	94385884	1	-0.154085	-0.3878	0.12483	0.252069	neutral	neutral	1	-0.0629912	-0.40975	0.25765	0.693667	neutral	neutral	1	0.227473	-0.127	0.50742	0.176369	neutral	neutral
1825	12	94385885	95147845	1	-0.361312	-0.55046	-0.15067	0.00166836	neutral	Adverse bivariate loci	1	0.109775	-0.1457	0.36893	0.389794	neutral	neutral	1	0.504434	0.32674	0.66569	1.98021e-06	Adverse bivariate loci	Adverse bivariate loci
1826	12	95147846	96017782	N/A	N/A	N/A	N/A	N/A	N/A	N/A	N/A	N/A	N/A	N/A	N/A	N/A	N/A	1	0.382099	0.14011	0.5986	0.00415849	neutral	Adverse bivariate loci
1827	12	96017783	96828314	1	-0.177922	-0.3669	0.04272	0.102651	neutral	neutral	1	-0.187309	-0.4432	0.0555	0.126858	neutral	neutral	1	0.319785	0.01598	0.5778	0.0371656	neutral	Adverse bivariate loci
1828	12	96828315	97814021	1	-0.589141	-0.73797	-0.42828	2.5453e-08	Adverse bivariate loci	Adverse bivariate loci	1	-0.154116	-0.37783	0.06129	0.161574	neutral	neutral	N/A	N/A	N/A	N/A	N/A	N/A	N/A
1829	12	97814022	99244337	1	-0.665315	-0.79887	-0.52879	4.25297e-11	Adverse bivariate loci	Adverse bivariate loci	1	-0.081212	-0.37262	0.19767	0.547965	neutral	neutral	1	0.545785	0.35309	0.73398	6.88382e-06	Adverse bivariate loci	Adverse bivariate loci
1830	12	99244338	100931423	1	-0.778285	-0.9022	-0.65404	3.33931e-15	Adverse bivariate loci	Adverse bivariate loci	1	-0.0816232	-0.3636	0.18148	0.536519	neutral	neutral	1	0.334392	0.08196	0.56743	0.0129396	neutral	Adverse bivariate loci
1831	12	100931424	101825061	1	-0.338894	-0.54217	-0.1148	0.00482583	neutral	Adverse bivariate loci	1	0.0866559	-0.2234	0.40842	0.57226	neutral	neutral	1	0.307541	0.04793	0.53703	0.0247166	neutral	Adverse bivariate loci
1832	12	101825062	102966633	1	-0.498512	-0.70656	-0.27853	0.000164812	neutral	Adverse bivariate loci	1	-0.0240545	-0.28246	0.22789	0.849812	neutral	neutral	1	0.198375	-0.07022	0.42138	0.139391	neutral	neutral
1833	12	102966634	104140831	1	-0.066582	-0.28029	0.18867	0.575462	neutral	neutral	1	0.157967	-0.07017	0.3896	0.173326	neutral	neutral	1	0.0202734	-0.28597	0.27082	0.882962	neutral	neutral
1834	12	104140832	105079100	1	-0.414527	-0.5853	-0.22246	0.000129025	neutral	Adverse bivariate loci	1	0.305536	0.05158	0.57729	0.0194493	neutral	Adverse bivariate loci	1	0.554898	0.38897	0.70825	2.51268e-07	Adverse bivariate loci	Adverse bivariate loci
1835	12	105079101	106153787	1	-0.483176	-0.67325	-0.27759	7.83239e-05	neutral	Adverse bivariate loci	N/A	N/A	N/A	N/A	N/A	N/A	N/A	1	0.344609	0.05149	0.58453	0.0194781	neutral	Adverse bivariate loci
1836	12	106153788	106964977	1	-0.314883	-0.5116	-0.09094	0.00857407	neutral	Adverse bivariate loci	N/A	N/A	N/A	N/A	N/A	N/A	N/A	1	0.323238	0.07646	0.54124	0.0142118	neutral	Adverse bivariate loci
1837	12	106964978	108183188	1	-0.494255	-0.61288	-0.3639	1.9684e-09	Adverse bivariate loci	Adverse bivariate loci	1	-0.0576843	-0.2693	0.14727	0.58319	neutral	neutral	1	0.299396	0.14772	0.43603	0.000235761	neutral	Adverse bivariate loci
1838	12	108183189	109031819	1	-0.502634	-0.66091	-0.33241	1.98311e-06	Adverse bivariate loci	Adverse bivariate loci	1	-2.90759e-05	-0.2435	0.24252	0.999811	neutral	neutral	1	0.637368	0.48476	0.78064	1.47017e-09	Adverse bivariate loci	Adverse bivariate loci
1839	12	109031820	110111514	1	-0.0221632	-0.18426	0.15447	0.797202	neutral	neutral	1	0.401808	0.18524	0.62177	0.000395577	neutral	Adverse bivariate loci	1	0.467207	0.30923	0.6183	1.53733e-06	Adverse bivariate loci	Adverse bivariate loci
1840	12	110111515	111592381	1	-0.260892	-0.43288	-0.07145	0.00860312	neutral	Adverse bivariate loci	1	-0.207646	-0.48888	0.05355	0.119814	neutral	neutral	1	0.366256	0.10737	0.59706	0.00937692	neutral	Adverse bivariate loci
1841	12	111592382	113947983	1	-0.139029	-0.26561	-0.00265	0.0420706	neutral	Adverse bivariate loci	1	0.0126193	-0.14802	0.16813	0.874705	neutral	neutral	1	0.117064	-0.06295	0.27835	0.186881	neutral	neutral
1842	12	113947984	114685670	1	-0.48815	-0.63785	-0.32689	6.61107e-07	Adverse bivariate loci	Adverse bivariate loci	N/A	N/A	N/A	N/A	N/A	N/A	N/A	1	0.613493	0.4606	0.75734	4.49264e-09	Adverse bivariate loci	Adverse bivariate loci
1843	12	114685671	115439451	1	-0.419407	-0.59433	-0.22495	0.000151701	neutral	Adverse bivariate loci	1	0.0962206	-0.14583	0.34654	0.438257	neutral	neutral	1	0.336654	0.08077	0.55675	0.013608	neutral	Adverse bivariate loci
1844	12	115439452	116197675	1	0.0153839	-0.17275	0.2322	0.881038	neutral	neutral	1	0.02926	-0.22519	0.27715	0.811533	neutral	neutral	1	0.168558	-0.08783	0.38456	0.178255	neutral	neutral
1845	12	116197676	117091843	1	-0.399693	-0.56299	-0.2204	0.000111173	neutral	Adverse bivariate loci	1	0.0293448	-0.19208	0.24865	0.791409	neutral	neutral	1	0.598978	0.43087	0.7608	1.04891e-07	Adverse bivariate loci	Adverse bivariate loci
1846	12	117091844	118256124	1	-0.441482	-0.57716	-0.29458	4.04558e-07	Adverse bivariate loci	Adverse bivariate loci	N/A	N/A	N/A	N/A	N/A	N/A	N/A	1	0.24277	0.02829	0.43643	0.0314457	neutral	Adverse bivariate loci
1847	12	118256125	119301061	1	-0.21786	-0.40106	-0.00624	0.0446035	neutral	Adverse bivariate loci	1	-0.00542077	-0.29074	0.26934	0.968892	neutral	neutral	1	0.399595	0.2239	0.55845	7.76447e-05	neutral	Adverse bivariate loci
1848	12	119301062	120567740	1	-0.668979	-0.81788	-0.51693	8.53472e-10	Adverse bivariate loci	Adverse bivariate loci	1	-0.0149074	-0.25761	0.23053	0.902737	neutral	neutral	1	0.532031	0.34331	0.71365	8.18432e-06	Adverse bivariate loci	Adverse bivariate loci
1849	12	120567741	121817509	1	-0.542358	-0.66164	-0.41756	1.27437e-10	Adverse bivariate loci	Adverse bivariate loci	1	0.0118378	-0.15517	0.18082	0.890425	neutral	neutral	1	0.483414	0.31713	0.63661	2.95445e-06	Adverse bivariate loci	Adverse bivariate loci
1850	12	121817510	123396634	1	0.238211	0.11032	0.37255	0.000223152	neutral	Protective bivariate loci	N/A	N/A	N/A	N/A	N/A	N/A	N/A	1	-0.185849	-0.35127	-0.03348	0.016623	neutral	Protective bivariate loci
1851	12	123396635	124843768	1	0.368415	0.23747	0.50461	1.59408e-08	Protective bivariate loci	Protective bivariate loci	1	-0.426251	-0.64661	-0.22387	8.62724e-05	neutral	Protective bivariate loci	1	-0.526668	-0.69135	-0.37783	5.91972e-12	Protective bivariate loci	Protective bivariate loci
1852	12	124843769	126079935	1	-0.223833	-0.34381	-0.09735	0.000612027	neutral	Adverse bivariate loci	1	-0.0322364	-0.28943	0.21602	0.796647	neutral	neutral	1	0.24573	0.05497	0.41307	0.013574	neutral	Adverse bivariate loci
1853	12	126079936	126871452	1	-0.551478	-0.81414	-0.26874	0.00115039	neutral	Adverse bivariate loci	N/A	N/A	N/A	N/A	N/A	N/A	N/A	1	0.7161	0.47189	0.96717	2.45108e-05	Adverse bivariate loci	Adverse bivariate loci
1854	12	126871453	127545377	1	-0.394976	-0.69236	-0.0372	0.0331484	neutral	Adverse bivariate loci	N/A	N/A	N/A	N/A	N/A	N/A	N/A	1	0.133741	-0.31226	0.45805	0.47337	neutral	neutral
1855	12	127545378	128372588	1	-0.58705	-0.8364	-0.32208	0.000284625	neutral	Adverse bivariate loci	1	-0.136951	-0.42469	0.13345	0.318086	neutral	neutral	1	0.305239	0.00146	0.55661	0.0471423	neutral	Adverse bivariate loci
1856	12	128372589	129170296	1	-0.507088	-0.66571	-0.336	1.98533e-06	Adverse bivariate loci	Adverse bivariate loci	1	0.12613	-0.10013	0.35836	0.274524	neutral	neutral	1	0.467767	0.25337	0.66662	0.000188909	neutral	Adverse bivariate loci
1857	12	129170297	129887418	1	-0.61577	-0.82725	-0.39111	8.47972e-06	Adverse bivariate loci	Adverse bivariate loci	1	-0.122104	-0.51576	0.23098	0.490349	neutral	neutral	N/A	N/A	N/A	N/A	N/A	N/A	N/A
1858	12	129887419	130629840	1	-0.51198	-0.69541	-0.31086	1.90218e-05	Adverse bivariate loci	Adverse bivariate loci	N/A	N/A	N/A	N/A	N/A	N/A	N/A	1	0.467404	0.18499	0.72451	0.00324398	neutral	Adverse bivariate loci
1859	12	130629841	131404042	1	-0.49232	-0.67648	-0.29458	4.11498e-05	neutral	Adverse bivariate loci	1	0.159624	-0.11816	0.46491	0.268576	neutral	neutral	1	0.465002	0.26667	0.64221	6.06215e-05	neutral	Adverse bivariate loci
1860	12	131404043	132012316	1	-0.387901	-0.64338	-0.09636	0.0148635	neutral	Adverse bivariate loci	N/A	N/A	N/A	N/A	N/A	N/A	N/A	1	0.271487	-0.09459	0.57374	0.122638	neutral	neutral
1861	12	132012317	132957945	1	-0.617633	-0.81414	-0.41445	4.53134e-06	Adverse bivariate loci	Adverse bivariate loci	1	-0.116023	-0.42216	0.17413	0.423634	neutral	neutral	1	0.500305	0.29799	0.68518	3.24439e-05	neutral	Adverse bivariate loci
1862	12	132957946	133841814	1	-0.183933	-0.4273	0.10561	0.187277	neutral	neutral	1	0.0206604	-0.28467	0.31862	0.890627	neutral	neutral	1	0.0814556	-0.26115	0.347	0.588761	neutral	neutral
1863	13	19020095	19648628	1	-0.351229	-0.67792	0.0457	0.0820956	neutral	neutral	1	0.173083	-0.24144	0.61148	0.386757	neutral	neutral	N/A	N/A	N/A	N/A	N/A	N/A	N/A
1864	13	19648629	20491181	N/A	N/A	N/A	N/A	N/A	N/A	N/A	N/A	N/A	N/A	N/A	N/A	N/A	N/A	N/A	N/A	N/A	N/A	N/A	N/A	N/A
1865	13	20491182	21540733	1	-0.474177	-0.64628	-0.28209	2.06941e-05	Adverse bivariate loci	Adverse bivariate loci	N/A	N/A	N/A	N/A	N/A	N/A	N/A	1	0.221603	-0.0298	0.43409	0.0721124	neutral	neutral
1866	13	21540734	22795188	1	-0.313261	-0.50541	-0.0983	0.00655222	neutral	Adverse bivariate loci	1	0.248258	-0.02631	0.53411	0.0753802	neutral	neutral	1	0.237011	-0.00363	0.4465	0.0513979	neutral	neutral
1867	13	22795189	23729049	N/A	N/A	N/A	N/A	N/A	N/A	N/A	N/A	N/A	N/A	N/A	N/A	N/A	N/A	N/A	N/A	N/A	N/A	N/A	N/A	N/A
1868	13	23729050	24818333	1	-0.150613	-0.36981	0.10899	0.230996	neutral	neutral	N/A	N/A	N/A	N/A	N/A	N/A	N/A	1	0.432126	0.14639	0.68834	0.00680434	neutral	Adverse bivariate loci
1869	13	24818334	25977140	1	-0.423814	-0.60719	-0.22121	0.000241526	neutral	Adverse bivariate loci	N/A	N/A	N/A	N/A	N/A	N/A	N/A	1	0.439926	0.23936	0.62284	0.000128093	neutral	Adverse bivariate loci
1870	13	25977141	26681709	1	-0.449696	-0.72593	-0.13922	0.0103572	neutral	Adverse bivariate loci	N/A	N/A	N/A	N/A	N/A	N/A	N/A	N/A	N/A	N/A	N/A	N/A	N/A	N/A
1871	13	26681710	27392005	1	-0.208988	-0.43196	0.05385	0.104743	neutral	neutral	N/A	N/A	N/A	N/A	N/A	N/A	N/A	1	0.372836	0.11374	0.60221	0.00856422	neutral	Adverse bivariate loci
1872	13	27392006	28587125	1	-0.238065	-0.41572	-0.03661	0.0204025	neutral	Adverse bivariate loci	1	-0.32373	-0.57144	-0.10468	0.00504121	neutral	Protective bivariate loci	1	0.217542	-0.01014	0.41304	0.0539949	neutral	neutral
1873	13	28587126	30068525	1	-0.446316	-0.59266	-0.28654	2.26955e-06	Adverse bivariate loci	Adverse bivariate loci	1	0.217593	-0.038	0.48918	0.0902689	neutral	neutral	1	0.114587	-0.10242	0.30324	0.271757	neutral	neutral
1874	13	30068526	31433218	1	-0.55682	-0.69338	-0.41531	3.80905e-09	Adverse bivariate loci	Adverse bivariate loci	N/A	N/A	N/A	N/A	N/A	N/A	N/A	1	0.616436	0.48281	0.74131	2.20242e-11	Adverse bivariate loci	Adverse bivariate loci
1875	13	31433219	32986686	1	-0.515863	-0.69909	-0.31766	1.90152e-05	Adverse bivariate loci	Adverse bivariate loci	1	0.0725704	-0.1218	0.26805	0.462046	neutral	neutral	1	0.446475	0.22882	0.64688	0.000413884	neutral	Adverse bivariate loci
1876	13	32986687	34722391	1	-0.429717	-0.64999	-0.18644	0.00180331	neutral	Adverse bivariate loci	1	-0.264957	-0.53659	-0.01292	0.0402561	neutral	Protective bivariate loci	1	0.632338	0.39191	0.89275	5.45032e-05	neutral	Adverse bivariate loci
1877	13	34722392	35744568	1	-0.237247	-0.49696	0.08279	0.124984	neutral	neutral	N/A	N/A	N/A	N/A	N/A	N/A	N/A	1	0.135348	-0.22648	0.41871	0.407941	neutral	neutral
1878	13	35744569	36579413	1	-0.427525	-0.56045	-0.28352	6.06468e-07	Adverse bivariate loci	Adverse bivariate loci	N/A	N/A	N/A	N/A	N/A	N/A	N/A	1	0.333387	0.12609	0.51581	0.00231715	neutral	Adverse bivariate loci
1879	13	36579414	37499810	1	-0.711913	-0.91189	-0.50299	9.16547e-07	Adverse bivariate loci	Adverse bivariate loci	N/A	N/A	N/A	N/A	N/A	N/A	N/A	1	0.496517	0.23199	0.74259	0.00162138	neutral	Adverse bivariate loci
1880	13	37499811	38290689	1	-0.767214	-1	-0.55147	1.07116e-06	Adverse bivariate loci	Adverse bivariate loci	N/A	N/A	N/A	N/A	N/A	N/A	N/A	N/A	N/A	N/A	N/A	N/A	N/A	N/A
1881	13	38290690	39381743	1	-0.374311	-0.5782	-0.13596	0.00368772	neutral	Adverse bivariate loci	N/A	N/A	N/A	N/A	N/A	N/A	N/A	N/A	N/A	N/A	N/A	N/A	N/A	N/A
1882	13	39381744	40091623	1	-0.593877	-0.89437	-0.28481	0.00147545	neutral	Adverse bivariate loci	N/A	N/A	N/A	N/A	N/A	N/A	N/A	1	0.401932	0.00299	0.73226	0.0410464	neutral	Adverse bivariate loci
1883	13	40091624	41003943	1	-0.291786	-0.47087	-0.09032	0.00736624	neutral	Adverse bivariate loci	1	-0.060334	-0.33793	0.21796	0.662633	neutral	neutral	1	0.0365243	-0.2156	0.25327	0.754771	neutral	neutral
1884	13	41003944	42037054	1	-0.378277	-0.54526	-0.18904	0.000391423	neutral	Adverse bivariate loci	N/A	N/A	N/A	N/A	N/A	N/A	N/A	1	0.355129	0.13954	0.54444	0.00297712	neutral	Adverse bivariate loci
1885	13	42037055	42950157	1	-0.288925	-0.51311	-0.03523	0.0289376	neutral	Adverse bivariate loci	N/A	N/A	N/A	N/A	N/A	N/A	N/A	N/A	N/A	N/A	N/A	N/A	N/A	N/A
1886	13	42950158	43931931	1	-0.635958	-0.7701	-0.49305	3.20668e-10	Adverse bivariate loci	Adverse bivariate loci	N/A	N/A	N/A	N/A	N/A	N/A	N/A	1	0.383955	0.17807	0.57165	0.00109842	neutral	Adverse bivariate loci
1887	13	43931932	45476446	1	-0.291623	-0.46362	-0.10518	0.00387796	neutral	Adverse bivariate loci	N/A	N/A	N/A	N/A	N/A	N/A	N/A	1	0.484975	0.30325	0.66201	2.02893e-05	Adverse bivariate loci	Adverse bivariate loci
1888	13	45476447	46493236	1	-0.61937	-0.88576	-0.34719	0.000245876	neutral	Adverse bivariate loci	1	-0.0636417	-0.41057	0.26746	0.6957	neutral	neutral	1	0.449391	0.18267	0.68995	0.00227089	neutral	Adverse bivariate loci
1889	13	46493237	47433528	1	-0.299324	-0.51023	-0.0435	0.0204211	neutral	Adverse bivariate loci	1	0.119485	-0.17003	0.40821	0.404457	neutral	neutral	1	0.468403	0.22939	0.67624	0.000594635	neutral	Adverse bivariate loci
1890	13	47433529	48137479	1	-0.296673	-0.55917	0.01131	0.0613479	neutral	neutral	1	0.0638999	-0.28915	0.41659	0.710516	neutral	neutral	1	0.336545	-0.026	0.63959	0.0672555	neutral	neutral
1891	13	48137480	49381727	1	-0.595449	-0.77429	-0.40493	9.35426e-07	Adverse bivariate loci	Adverse bivariate loci	N/A	N/A	N/A	N/A	N/A	N/A	N/A	1	0.569573	0.31147	0.80675	0.000237986	neutral	Adverse bivariate loci
1892	13	49381728	50419896	1	-0.383359	-0.56706	-0.1769	0.000649675	neutral	Adverse bivariate loci	1	-0.0522615	-0.31073	0.1939	0.678348	neutral	neutral	1	0.0968857	-0.16689	0.31454	0.435072	neutral	neutral
1893	13	50419897	51554236	1	-0.207362	-0.3693	-0.02513	0.026858	neutral	Adverse bivariate loci	1	-0.0012885	-0.20625	0.19688	0.98981	neutral	neutral	1	0.282523	0.10648	0.44296	0.0029204	neutral	Adverse bivariate loci
1894	13	51554237	53336571	1	-0.572531	-0.74628	-0.39061	6.99833e-07	Adverse bivariate loci	Adverse bivariate loci	N/A	N/A	N/A	N/A	N/A	N/A	N/A	1	0.353805	0.1064	0.5696	0.00638602	neutral	Adverse bivariate loci
1895	13	53336572	54684856	1	-0.659922	-0.78215	-0.53469	1.42427e-13	Adverse bivariate loci	Adverse bivariate loci	N/A	N/A	N/A	N/A	N/A	N/A	N/A	1	0.689362	0.55922	0.81523	4.70361e-13	Adverse bivariate loci	Adverse bivariate loci
1896	13	54684857	55576912	1	-0.535113	-0.69761	-0.36409	1.44713e-06	Adverse bivariate loci	Adverse bivariate loci	N/A	N/A	N/A	N/A	N/A	N/A	N/A	1	0.446291	0.27639	0.60303	1.18364e-05	Adverse bivariate loci	Adverse bivariate loci
1897	13	55576913	56434007	N/A	N/A	N/A	N/A	N/A	N/A	N/A	N/A	N/A	N/A	N/A	N/A	N/A	N/A	N/A	N/A	N/A	N/A	N/A	N/A	N/A
1898	13	56434008	58245843	1	-0.540056	-0.73564	-0.332	2.77525e-05	neutral	Adverse bivariate loci	N/A	N/A	N/A	N/A	N/A	N/A	N/A	1	0.450071	0.22591	0.65362	0.000571389	neutral	Adverse bivariate loci
1899	13	58245844	59751795	1	-0.613269	-0.80745	-0.42709	5.82834e-07	Adverse bivariate loci	Adverse bivariate loci	N/A	N/A	N/A	N/A	N/A	N/A	N/A	1	0.376767	0.15266	0.58437	0.00187148	neutral	Adverse bivariate loci
1900	13	59751796	61268155	1	-0.528609	-0.68727	-0.36128	1.14794e-06	Adverse bivariate loci	Adverse bivariate loci	N/A	N/A	N/A	N/A	N/A	N/A	N/A	1	0.497822	0.26624	0.71099	0.000265716	neutral	Adverse bivariate loci
1901	13	61268156	62135827	N/A	N/A	N/A	N/A	N/A	N/A	N/A	N/A	N/A	N/A	N/A	N/A	N/A	N/A	N/A	N/A	N/A	N/A	N/A	N/A	N/A
1902	13	62135828	63206535	N/A	N/A	N/A	N/A	N/A	N/A	N/A	N/A	N/A	N/A	N/A	N/A	N/A	N/A	N/A	N/A	N/A	N/A	N/A	N/A	N/A
1903	13	63206536	63973941	N/A	N/A	N/A	N/A	N/A	N/A	N/A	N/A	N/A	N/A	N/A	N/A	N/A	N/A	N/A	N/A	N/A	N/A	N/A	N/A	N/A
1904	13	63973942	65187138	N/A	N/A	N/A	N/A	N/A	N/A	N/A	N/A	N/A	N/A	N/A	N/A	N/A	N/A	N/A	N/A	N/A	N/A	N/A	N/A	N/A
1905	13	65187139	66382286	1	-0.829186	-1	-0.63053	7.96315e-08	Adverse bivariate loci	Adverse bivariate loci	N/A	N/A	N/A	N/A	N/A	N/A	N/A	1	0.549192	0.30023	0.78277	0.000238239	neutral	Adverse bivariate loci
1906	13	66382287	67718879	1	-0.551686	-0.67918	-0.41522	4.3153e-10	Adverse bivariate loci	Adverse bivariate loci	1	0.242417	0.02606	0.46862	0.0300826	neutral	Adverse bivariate loci	1	0.693141	0.56112	0.82002	2.93721e-13	Adverse bivariate loci	Adverse bivariate loci
1907	13	67718880	69004702	1	-0.181625	-0.47938	0.19183	0.291164	neutral	neutral	N/A	N/A	N/A	N/A	N/A	N/A	N/A	1	0.309106	-0.05803	0.60693	0.0849606	neutral	neutral
1908	13	69004703	69751491	N/A	N/A	N/A	N/A	N/A	N/A	N/A	N/A	N/A	N/A	N/A	N/A	N/A	N/A	N/A	N/A	N/A	N/A	N/A	N/A	N/A
1909	13	69751492	70427880	1	-0.530651	-0.77632	-0.27132	0.00101717	neutral	Adverse bivariate loci	N/A	N/A	N/A	N/A	N/A	N/A	N/A	N/A	N/A	N/A	N/A	N/A	N/A	N/A
1910	13	70427881	71010208	1	-0.565178	-0.80933	-0.30314	0.000452374	neutral	Adverse bivariate loci	N/A	N/A	N/A	N/A	N/A	N/A	N/A	1	0.270691	-0.06682	0.54811	0.0991186	neutral	neutral
1911	13	71010209	71976862	1	-0.293709	-0.48656	-0.07672	0.0112225	neutral	Adverse bivariate loci	N/A	N/A	N/A	N/A	N/A	N/A	N/A	1	0.326079	0.09693	0.53146	0.00808111	neutral	Adverse bivariate loci
1912	13	71976863	73114509	1	-0.324973	-0.48395	-0.14829	0.000882557	neutral	Adverse bivariate loci	1	-0.0712343	-0.31724	0.16099	0.542843	neutral	neutral	N/A	N/A	N/A	N/A	N/A	N/A	N/A
1913	13	73114510	74437635	1	-0.348324	-0.50248	-0.17821	0.000259866	neutral	Adverse bivariate loci	1	0.233466	-0.00666	0.48475	0.0531805	neutral	neutral	1	0.328746	0.09667	0.53938	0.00767808	neutral	Adverse bivariate loci
1914	13	74437636	75882384	1	-0.292334	-0.50852	-0.05165	0.0247244	neutral	Adverse bivariate loci	1	-0.284726	-0.58677	-0.015	0.0388147	neutral	Protective bivariate loci	1	0.0114603	-0.28152	0.25426	0.93133	neutral	neutral
1915	13	75882385	76671493	1	-0.484505	-0.69626	-0.25284	0.000373745	neutral	Adverse bivariate loci	1	0.221504	-0.03537	0.48346	0.0897043	neutral	neutral	N/A	N/A	N/A	N/A	N/A	N/A	N/A
1916	13	76671494	77460044	N/A	N/A	N/A	N/A	N/A	N/A	N/A	N/A	N/A	N/A	N/A	N/A	N/A	N/A	N/A	N/A	N/A	N/A	N/A	N/A	N/A
1917	13	77460045	78693310	1	-0.307617	-0.53111	-0.04869	0.0243624	neutral	Adverse bivariate loci	1	0.217468	-0.08429	0.52212	0.148356	neutral	neutral	N/A	N/A	N/A	N/A	N/A	N/A	N/A
1918	13	78693311	79489045	1	-0.340496	-0.54885	-0.10506	0.00722489	neutral	Adverse bivariate loci	N/A	N/A	N/A	N/A	N/A	N/A	N/A	N/A	N/A	N/A	N/A	N/A	N/A	N/A
1919	13	79489046	80778339	1	-0.553292	-0.7641	-0.33307	3.77982e-05	neutral	Adverse bivariate loci	N/A	N/A	N/A	N/A	N/A	N/A	N/A	N/A	N/A	N/A	N/A	N/A	N/A	N/A
1920	13	80778340	81724089	1	-0.152273	-0.42909	0.18901	0.331811	neutral	neutral	N/A	N/A	N/A	N/A	N/A	N/A	N/A	1	0.113484	-0.24907	0.41061	0.502042	neutral	neutral
1921	13	81724090	82582821	1	-0.498495	-0.79975	-0.16052	0.00912498	neutral	Adverse bivariate loci	N/A	N/A	N/A	N/A	N/A	N/A	N/A	N/A	N/A	N/A	N/A	N/A	N/A	N/A
1922	13	82582822	83829835	1	-0.324324	-0.66156	0.09179	0.111058	neutral	neutral	N/A	N/A	N/A	N/A	N/A	N/A	N/A	1	0.431505	0.11019	0.69672	0.01231	neutral	Adverse bivariate loci
1923	13	83829836	85035400	1	-0.617724	-0.86226	-0.36539	0.00010653	neutral	Adverse bivariate loci	1	-0.118817	-0.48617	0.22343	0.485003	neutral	neutral	1	0.164707	-0.16718	0.4362	0.291541	neutral	neutral
1924	13	85035401	85650680	1	-0.738234	-0.96628	-0.51986	3.01216e-06	Adverse bivariate loci	Adverse bivariate loci	N/A	N/A	N/A	N/A	N/A	N/A	N/A	N/A	N/A	N/A	N/A	N/A	N/A	N/A
1925	13	85650681	86321288	1	-0.598977	-0.80405	-0.38417	2.00902e-05	Adverse bivariate loci	Adverse bivariate loci	N/A	N/A	N/A	N/A	N/A	N/A	N/A	N/A	N/A	N/A	N/A	N/A	N/A	N/A
1926	13	86321289	87043588	N/A	N/A	N/A	N/A	N/A	N/A	N/A	N/A	N/A	N/A	N/A	N/A	N/A	N/A	N/A	N/A	N/A	N/A	N/A	N/A	N/A
1927	13	87043589	88029523	N/A	N/A	N/A	N/A	N/A	N/A	N/A	N/A	N/A	N/A	N/A	N/A	N/A	N/A	N/A	N/A	N/A	N/A	N/A	N/A	N/A
1928	13	88029524	88968400	1	-0.60746	-0.80833	-0.40038	9.4151e-06	Adverse bivariate loci	Adverse bivariate loci	N/A	N/A	N/A	N/A	N/A	N/A	N/A	N/A	N/A	N/A	N/A	N/A	N/A	N/A
1929	13	88968401	89764426	N/A	N/A	N/A	N/A	N/A	N/A	N/A	N/A	N/A	N/A	N/A	N/A	N/A	N/A	N/A	N/A	N/A	N/A	N/A	N/A	N/A
1930	13	89764427	90518147	1	-0.509125	-0.75845	-0.25343	0.000854649	neutral	Adverse bivariate loci	N/A	N/A	N/A	N/A	N/A	N/A	N/A	1	0.397057	0.13482	0.63274	0.00532806	neutral	Adverse bivariate loci
1931	13	90518148	91764204	1	-0.680083	-0.8615	-0.49419	2.21217e-07	Adverse bivariate loci	Adverse bivariate loci	N/A	N/A	N/A	N/A	N/A	N/A	N/A	1	0.0271996	-0.34849	0.31528	0.865523	neutral	neutral
1932	13	91764205	93285142	1	-0.491449	-0.66835	-0.29798	2.21517e-05	neutral	Adverse bivariate loci	N/A	N/A	N/A	N/A	N/A	N/A	N/A	1	0.379064	0.09794	0.62695	0.0110404	neutral	Adverse bivariate loci
1933	13	93285143	94925136	1	-0.312307	-0.50534	-0.09464	0.0072246	neutral	Adverse bivariate loci	N/A	N/A	N/A	N/A	N/A	N/A	N/A	1	0.024126	-0.30526	0.28435	0.869737	neutral	neutral
1934	13	94925137	96132647	1	-0.45294	-0.6573	-0.21806	0.000626542	neutral	Adverse bivariate loci	N/A	N/A	N/A	N/A	N/A	N/A	N/A	1	0.30834	0.05852	0.5286	0.0192507	neutral	Adverse bivariate loci
1935	13	96132648	97516609	1	-0.643697	-0.85424	-0.43355	6.28882e-06	Adverse bivariate loci	Adverse bivariate loci	N/A	N/A	N/A	N/A	N/A	N/A	N/A	1	0.695021	0.46719	0.9526	9.46463e-06	Adverse bivariate loci	Adverse bivariate loci
1936	13	97516610	98527335	1	-0.427787	-0.66595	-0.15502	0.00419582	neutral	Adverse bivariate loci	N/A	N/A	N/A	N/A	N/A	N/A	N/A	1	0.473868	0.2141	0.7153	0.0018339	neutral	Adverse bivariate loci
1937	13	98527336	99402294	1	-0.652957	-0.77854	-0.51987	3.5312e-12	Adverse bivariate loci	Adverse bivariate loci	N/A	N/A	N/A	N/A	N/A	N/A	N/A	1	0.701737	0.56924	0.82936	3.95228e-13	Adverse bivariate loci	Adverse bivariate loci
1938	13	99402295	100470868	N/A	N/A	N/A	N/A	N/A	N/A	N/A	N/A	N/A	N/A	N/A	N/A	N/A	N/A	N/A	N/A	N/A	N/A	N/A	N/A	N/A
1939	13	100470869	101573736	1	-0.616463	-0.77619	-0.44803	6.35767e-08	Adverse bivariate loci	Adverse bivariate loci	1	0.137945	-0.11662	0.39942	0.287016	neutral	neutral	1	0.528708	0.33009	0.71325	1.68401e-05	Adverse bivariate loci	Adverse bivariate loci
1940	13	101573737	103050417	1	-0.451876	-0.64187	-0.23232	0.00023356	neutral	Adverse bivariate loci	N/A	N/A	N/A	N/A	N/A	N/A	N/A	1	0.554958	0.2972	0.80206	0.000388699	neutral	Adverse bivariate loci
1941	13	103050418	104378435	1	-0.49417	-0.66754	-0.30209	1.33791e-05	Adverse bivariate loci	Adverse bivariate loci	N/A	N/A	N/A	N/A	N/A	N/A	N/A	1	0.493612	0.31247	0.65944	8.12616e-06	Adverse bivariate loci	Adverse bivariate loci
1942	13	104378436	105672500	1	-0.355552	-0.57805	-0.09572	0.0100699	neutral	Adverse bivariate loci	1	-0.526174	-0.8375	-0.26634	0.000153515	neutral	Protective bivariate loci	1	0.121556	-0.18897	0.36012	0.39321	neutral	neutral
1943	13	105672501	106313847	1	-0.301867	-0.56083	0.00754	0.0543847	neutral	neutral	1	-0.0405959	-0.39496	0.29574	0.80643	neutral	neutral	N/A	N/A	N/A	N/A	N/A	N/A	N/A
1944	13	106313848	107037864	1	-0.167435	-0.41978	0.1459	0.2529	neutral	neutral	1	0.177502	-0.13271	0.49631	0.245415	neutral	neutral	1	0.519565	0.29824	0.72431	0.000100775	neutral	Adverse bivariate loci
1945	13	107037865	108521978	1	-0.661521	-0.846	-0.47904	9.90424e-08	Adverse bivariate loci	Adverse bivariate loci	N/A	N/A	N/A	N/A	N/A	N/A	N/A	1	0.452566	0.27577	0.61429	1.91345e-05	Adverse bivariate loci	Adverse bivariate loci
1946	13	108521979	109156765	1	0.035037	-0.16987	0.26314	0.742316	neutral	neutral	1	-0.137932	-0.39325	0.11344	0.265991	neutral	neutral	N/A	N/A	N/A	N/A	N/A	N/A	N/A
1947	13	109156766	109813576	1	-0.194356	-0.43696	0.09487	0.171982	neutral	neutral	N/A	N/A	N/A	N/A	N/A	N/A	N/A	N/A	N/A	N/A	N/A	N/A	N/A	N/A
1948	13	109813577	110995432	1	-0.722867	-0.86298	-0.58021	2.14677e-11	Adverse bivariate loci	Adverse bivariate loci	1	0.0550343	-0.18179	0.2915	0.647403	neutral	neutral	1	0.536275	0.34576	0.70525	3.33322e-06	Adverse bivariate loci	Adverse bivariate loci
1949	13	110995433	111621244	1	-0.155934	-0.35624	0.08198	0.183006	neutral	neutral	1	0.137044	-0.09012	0.36699	0.231303	neutral	neutral	1	0.353322	0.14399	0.53799	0.00171533	neutral	Adverse bivariate loci
1950	13	111621245	112319064	1	-0.328109	-0.48846	-0.15044	0.00071383	neutral	Adverse bivariate loci	N/A	N/A	N/A	N/A	N/A	N/A	N/A	1	0.49659	0.30087	0.6827	2.86591e-05	neutral	Adverse bivariate loci
1951	13	112319065	113573118	1	-0.587902	-0.73933	-0.42554	3.49825e-08	Adverse bivariate loci	Adverse bivariate loci	1	0.470417	0.25026	0.71143	5.66543e-05	neutral	Adverse bivariate loci	1	0.91632	0.7785	1	4.37708e-14	Adverse bivariate loci	Adverse bivariate loci
1952	13	113573119	114302561	1	-0.252839	-0.4528	-0.02288	0.0302047	neutral	Adverse bivariate loci	1	0.167561	-0.0832	0.42729	0.18705	neutral	neutral	1	0.0531757	-0.19409	0.26224	0.644469	neutral	neutral
1953	13	114302562	115109851	N/A	N/A	N/A	N/A	N/A	N/A	N/A	N/A	N/A	N/A	N/A	N/A	N/A	N/A	N/A	N/A	N/A	N/A	N/A	N/A	N/A
1954	14	19000059	20876080	1	-0.46634	-0.67925	-0.23572	0.000598411	neutral	Adverse bivariate loci	1	-0.118613	-0.5033	0.22698	0.494987	neutral	neutral	1	0.443919	0.15797	0.68603	0.00476755	neutral	Adverse bivariate loci
1955	14	20876081	21982654	1	-0.472148	-0.63576	-0.29022	1.32078e-05	Adverse bivariate loci	Adverse bivariate loci	1	0.0564381	-0.17818	0.29238	0.635707	neutral	neutral	1	0.539031	0.36074	0.70614	1.61958e-06	Adverse bivariate loci	Adverse bivariate loci
1956	14	21982655	22760700	1	-0.41922	-0.63037	-0.18738	0.00136102	neutral	Adverse bivariate loci	N/A	N/A	N/A	N/A	N/A	N/A	N/A	1	0.61657	0.3835	0.82975	3.31353e-05	neutral	Adverse bivariate loci
1957	14	22760701	23985936	1	-0.626812	-0.77184	-0.47112	1.28784e-09	Adverse bivariate loci	Adverse bivariate loci	1	-0.161455	-0.43414	0.08832	0.209209	neutral	neutral	1	0.303182	0.11443	0.47241	0.00321383	neutral	Adverse bivariate loci
1958	14	23985937	24906056	1	-0.564279	-0.71947	-0.39875	1.00619e-07	Adverse bivariate loci	Adverse bivariate loci	1	0.155612	-0.05473	0.36498	0.138442	neutral	neutral	1	0.448324	0.26623	0.61673	2.63223e-05	neutral	Adverse bivariate loci
1959	14	24906057	25585041	1	-0.631566	-0.86013	-0.39189	3.99639e-05	neutral	Adverse bivariate loci	1	0.271042	0.00127	0.55289	0.050087	neutral	neutral	1	0.473418	0.25718	0.6663	0.000192656	neutral	Adverse bivariate loci
1960	14	25585042	26395690	1	-0.354648	-0.55349	-0.12558	0.00407185	neutral	Adverse bivariate loci	N/A	N/A	N/A	N/A	N/A	N/A	N/A	1	0.228222	-0.09588	0.49648	0.146903	neutral	neutral
1961	14	26395691	27720240	1	-0.57903	-0.76517	-0.38366	3.00197e-06	Adverse bivariate loci	Adverse bivariate loci	N/A	N/A	N/A	N/A	N/A	N/A	N/A	1	0.480899	0.24331	0.71438	0.000635081	neutral	Adverse bivariate loci
1962	14	27720241	29029224	1	-0.291383	-0.4804	-0.0741	0.0105374	neutral	Adverse bivariate loci	N/A	N/A	N/A	N/A	N/A	N/A	N/A	1	0.571966	0.3643	0.76316	9.53422e-06	Adverse bivariate loci	Adverse bivariate loci
1963	14	29029225	30831154	1	-0.613833	-0.73794	-0.48811	5.31916e-13	Adverse bivariate loci	Adverse bivariate loci	N/A	N/A	N/A	N/A	N/A	N/A	N/A	1	0.653073	0.52501	0.7776	2.67946e-13	Adverse bivariate loci	Adverse bivariate loci
1964	14	30831155	32382245	1	-0.4894	-0.69587	-0.26876	0.000269359	neutral	Adverse bivariate loci	N/A	N/A	N/A	N/A	N/A	N/A	N/A	1	0.457534	0.19256	0.69271	0.00245366	neutral	Adverse bivariate loci
[truncated: 531 more rows]

[truncated: 21 more sheets: Table S11, Table S12, Table S13, Table S14, Table S15, Table S16, Table S17, Table S18, Table S19, Table S20, Table S21, Table S22, Table S23, Table S24, Table S25, Table S26, Table S27, Table S28, Table S29, Table S30 …]
